# Supplementary material for: Spatiotemporal heterogeneity of the association between socioeconomic development and birth rate: a geographically and temporally weighted regression modeling study in China
Source: Front Public Health. 2025 May 21;13:1587358. doi: 10.3389/fpubh.2025.1587358 (PMC12133731; doi:10.3389/fpubh.2025.1587358)
Supplement: Supplementary file 1 [file Data_Sheet_1.xlsx]

## Sheet: Sheet1
administrative_code	province	city	X	Y	year	Resident(10,000 persons)	Birth rate(‰)	GDP(10000yuan)	PerGDP(10000yuan)	Urbanization(%)	Air quality	Urbanincome(yuan)	ruralincome(yuan)	Number of hospital beds	Doctors	Financial expenditure	Technology expenditure	Education expenditure	Total collections of public libraries	house price(yuan)
110000	Beijing	Beijing	953631	4.37553e+06	2011	1277.9	9.97	162519300	8.1658	0.8623	56.3783	32903	13742	87596	69749	32452264	1830745	5200778	5049	26076.8
120000	Tianjin	Tianjin	1.04289e+06	4.28468e+06	2011	996.4	9.19	113072800	8.5213	0.805	73.3352	26920.9	11941	44661	29833	17963333	601721	3023241	1353.9	13066.9
130100	Hebei	Shijiazhuang	811632	4.12729e+06	2011	997.3	14.31	40826833	3.9919	0.4404	74.1476	20534	7822	37779	21961	4035381	63205	875153	499.7	4352.15
130200	Hebei	Tangshan	1.12076e+06	4.34362e+06	2011	737.1	10.84	54424541	7.1565	0.3241	61.9294	21785	9460	32105	16106	4416812	61956	783039	198.8	4895.66
130300	Hebei	Qinhuangdao	1.18566e+06	4.39453e+06	2011	289.8	10.91	10700808	3.5691	0.4343	44.2277	19385	7365	11713	6569	1686186	10790	255379	95.3	4871.74
130400	Hebei	Handan	837438	3.95063e+06	2011	980	23.61	27890278	3.027	0.4538	73.2791	19322	7366	31168	13061	3286308	26699	701344	144.1	3351.12
130500	Hebei	Xingtai	853988	4.02717e+06	2011	736.9	14.56	14289231	2.0027	0.4184	76.43	16592		22645	10529	2146098	10777	502452	95.6	2625.28
130600	Hebei	Baoding	863773	4.23352e+06	2011	1160.7	15.04	24499000	2.1796	0.3027	69.6812	16912		31682	16510	3326726	15555	658557	188.9	2981.69
130700	Hebei	Zhangjiakou	831122	4.43905e+06	2011	467.4	11.27	11186100	2.5649	0.4642	49.6086	16401	4854	14948	6260	2315155	10084	406065	119.5	2840.27
130800	Hebei	Chengde	1.03205e+06	4.51691e+06	2011	374.3	11.49	11042013	3.1705	0.3245	33.0448	16638	4935	13455	6963	1923582	13700	387977	75.3	3372.01
130900	Hebei	Cangzhou	1.00779e+06	4.16376e+06	2011	734.8	12.75	25851998	3.6053	0.3121	78.4172	18375		23649	12264	2643508	11325	543775	84.8	3264.88
131000	Hebei	Langfang	983840	4.27363e+06	2011	424.9	18.39	16114156	3.6773	0.3009	77.3017	22818		14973	7937	2279461	27916	434289	182.8	5070.48
131100	Hebei	Hengshui	934549	4.09794e+06	2011	441.6	14.86	9290736	2.1334	0.4033	83.5162	16506	5355	12319	7018	1374187	6706	298178	50.9	2368.21
140100	Shanxi	Taiyuan	630718	4.09251e+06	2011	365	8.96	20801243	4.9292	0.8335	49.633	20148.5	8995	27562	16797	2393147	77561	447751	485.1	6517.47
140200	Shanxi	Datong	732601	4.32059e+06	2011	318.9	11.22	8435722	2.5341	0.5649	37.2094	18914.9	5642	14333	8318	1692081	10589	340009	66.1	3206.28
140300	Shanxi	Yangquan	731558	4.11235e+06	2011	131.4	9.88	5281145	3.85	0.6161	50.7625	20253.4	7691	6485	3777	710382	7521	154791	63.9	2462.82
140400	Shanxi	Changzhi	695928	3.92924e+06	2011	334.3	11.04	12186017	3.6425	0.4343	51.9301	20131.1	7177	13191	7712	1760325	23059	328537	131.7	2856.95
140500	Shanxi	Jincheng	684991	3.83043e+06	2011	217.5	8.23	8949773	3.9205	0.5275	59.8618	20127.3	7129	7890	5354	1132373	15073	238221	28	3393.43
140600	Shanxi	Shuozhou	644371	4281405	2011	172.6	11.12	8552006	4.9692	0.4787	37.4161	20286.7	7108	5707	3443	1154207	9782	203036	32.5	1971.89
140700	Shanxi	Jinzhong	691971	4.02562e+06	2011	323.3	11.3	8902376	2.73	0.4574	50.8876	20194.7	6996	11765	6789	1541989	11939	321083	111	2905.81
140800	Shanxi	Yuncheng	541945	3.77243e+06	2011	516.7	10.94	10168221	1.9733	0.3951	59.4635	17345.7	5690	25750	20538	1655377	11987	379265	118.3	2008.7
140900	Shanxi	Xinzhou	630862	4.19719e+06	2011	310.1	11.42	5545452	1.8019	0.398	40.5581	17168.8	4185	11407	6196	1522113	11537	328370	79.5	2233.52
141000	Shanxi	Linfen	562571	3.8915e+06	2011	440.1	10.54	11360573	2.622	0.4239	50.7673	18924.1	6084	16546	9326	1871259	11554	360848	134.2	2708.27
141100	Shanxi	Lvliang	542148	4.05435e+06	2011	389.2	11.17	11307118	3.0224		43.9154	17427.7		10948	11375	1897561	14162	428503	76.8	2162.72
150100	Inner Mongol	Hohhot	541101	4.38397e+06	2011	232.3	10.64	21772669	7.5266	0.6379	31.2087	28877.3		11607	6639	2556680	22286	316949	288.7	3916.38
150200	Inner Mongol	Baotou	432070	4.48569e+06	2011	221.8	9.06	30054000	11.2372	0.805	30.3187	29628	10059	12385	7259	2512724	36556	365274	303.6	3997.87
150300	Inner Mongol	Wuhai	158197	4.2365e+06	2011	54.1	9.9	4832452	8.9521	0.9444	41.0209	22349		3093	1451	781966	11108	82606	43.2	3529.96
150400	Inner Mongol	Chifeng	1.11038e+06	4.7397e+06	2011	459.9	9.37	13471906	3.1121	0.2411	25.5723	16416.4	5574	16120	8681	2721928	7937	583775	79.3	3079.83
150500	Inner Mongol	Tongliao	1.3146e+06	4.83879e+06	2011	320.1	8.75	14488194	4.6167	0.3878	31.6959	16548		9076	6134	2135200	17234	344510	88.5	2016.57
150600	Inner Mongol	Erdos	306545	4.23859e+06	2011	158.2	12.79	32185400	16.3014	0.7067	34.6639	29283.4	10047	7191	6031	4466232	70905	489624	75.9	4320.28
150700	Inner Mongol	Hulunbuir	1.17645e+06	5.47313e+06	2011	270.4	6.96	11453101	4.5038	0.662	14.2073	17142.3		11489	7345	2549257	20269	365328	83	2819.29
150800	Inner Mongol	Bayannur	210991	4.46579e+06	2011	186.8	8.87	7184502	4.3118	0.4927	34.7712	16368		6368	4061	1546565	6460	191283	40.6	2451.74
150900	Inner Mongol	Ulanqab	611277	4.51198e+06	2011	288.8	9.33	6900415	3.2246	0.4288	29.2502	16313.5		4959	7774	1863639	7601	233978	51.2	2305.85
210100	Liaoning	Shenyang	1.47161e+06	4.67055e+06	2011	722.7	7.77	59157142	7.2648	0.7321	48.2687	23326.2	11575	43001	22002	6392904	203333	958986	1133.9	5612.1
210200	Liaoning	Dalian	1.44513e+06	4.3796e+06	2011	588.5	7.72	61506265	9.1295	0.6358	43.8527	24276.2	14213	32874	15941	7349406	331652	968528	1116	7928.98
210300	Liaoning	Anshan	1.48992e+06	4.5158e+06	2011	351.6	8.07	23987633	6.8224	0.5017	41.2732	21297.1	11146	16905	5480	2320676	20051	334779	215.8	3624.06
210400	Liaoning	Fushun	1.59898e+06	4.66548e+06	2011	220.1	6	11133679	5.2245	0.6565	35.9206	18068.8	8780	9071	4920	1653299	15848	241447	104.6	3987.14
210500	Liaoning	Benxi	1.60541e+06	4.59737e+06	2011	154.3	5.93	10445851	6.0552	0.7592	32.4969	19752.3	9524	9005	2946	1396448	21555	179262	97	3425.62
210600	Liaoning	Dandong	1.60633e+06	4.51854e+06	2011	241.1	5.91	8886676	3.6841	0.5961	30.8529	17123.4	10033	12702	3434	1573292	12109	227506	145.3	3239.55
210700	Liaoning	Jinzhou	1.36091e+06	4.579e+06	2011	308.3	6.31	11169266	3.5784	0.4064	41.0034	20170.8	9447	13026	9327	1573647	13347	226728	126.4	3091.78
210800	Liaoning	Yingkou	1.45115e+06	4.47192e+06	2011	235.5	8.88	12246540	5.022	0.4823	44.1415	20893.7	10662	10215	4535	1831559	29962	253291	101.3	3575.33
210900	Liaoning	Fuxin	1.37296e+06	4.67439e+06	2011	192.1	6.66	4802605	2.648	0.4513	38.792	14993.7	7615	7226	3778	1283599	8796	152678	40.7	2757.51
211000	Liaoning	Liaoyang	1.49921e+06	4.57121e+06	2011	182.4	7.09	8886669	4.8594	0.4377	45.653	19469.2	9844	9020	3996	1231030	18499	165264	96.4	3357.39
211100	Liaoning	Panjin	1.39979e+06	4.54157e+06	2011	131.2	7.12	11199202	7.9584	0.8265	45.5005	24265.9	11437	7056	3563	1441252	14022	152942	50.8	3531.03
211200	Liaoning	Tieling	1.5426e+06	4.74719e+06	2011	304.9	6.28	8738428	2.8647	0.3323	43.6349	16203.4	9271	8455	7014	1678158	31322	248435	72	2727.46
211300	Liaoning	Chaoyang	1.23011e+06	4.5634e+06	2011	341	9.01	8130202	2.6927	0.3007	33.7659	14957.8	7536	11237	4000	1733255	18075	246260	68.2	2268.5
211400	Liaoning	Huludao	1.26037e+06	4.46695e+06	2011	281.3	7.87	6500636	2.4789	0.316	37.4632	20159	7901	9639	4885	1467945	16857	175694	83.5	3110.8
220100	Jilin	Changchun	1.62841e+06	4.96403e+06	2011	761.8	9.38	40030775	5.2649	0.4789	44.3372	20487.3	7965	37972	17851	5186814	44103	721542	848.6	5968.65
220200	Jilin	Jilin	1.73138e+06	4.89398e+06	2011	433.3	7.62	22080487	5.0914	0.4856	34.3121	19559.6	7952	19186	10194	2515671	24818	406064	212.7	3870.81
220300	Jilin	Siping	1.54599e+06	4.85418e+06	2011	341.1	7.59	9845977	2.8874	0.5297	44.9603	18482.9	7718	11825	6360	1398180	4947	241635	69.7	2266.7
220400	Jilin	Liaoyuan	1.62886e+06	4.78381e+06	2011	122.5	6.95	5004925	4.0844	0.4528	41.0358	18757.4	7557	5444	2538	688258	4128	114295	30.7	2668.52
220500	Jilin	Tonghua	1.69992e+06	4.70003e+06	2011	226	7.64	7802319	3.4515	0.486	31.4201	18903.8	7716	9683	5257	1406310	24483	195035	76.7	2505.18
220600	Jilin	Baishan	1.80373e+06	4.73639e+06	2011	128.5	6.58	5314342	4.1325	0.6882	23.2615	18482.9	7334	6454	3326	1273793	4899	148197	52.7	2458.56
220700	Jilin	Songyuan	1.51922e+06	4.98944e+06	2011	292.1	8.92	13609668	4.6749	0.2822	37.5725	19227	7597	6330	4129	1222728	1832	198686	61.1	3833.48
220800	Jilin	Baicheng	1.39552e+06	5.02768e+06	2011	202.5	7.39	5545757	2.7374	0.399	28.8379	17813.6	5513	6142	4210	1150487	5368	178592	45.5	2251.26
230100	Heilongjiang	Harbin	1.76512e+06	5.1382e+06	2011	993.3	8.3	42421894	4.2736	0.4797	34.6584	20030.6	8184	49000	20684	5571368	115052	848800	800	5340.5
230200	Heilongjiang	Qiqihar	1.46106e+06	5.30707e+06	2011	567.4	8.48	10658065	1.9815	0.3565	23.9823	15199.8	8797	15217	8040	1367959	21437	390144	167.2	2907.59
230300	Heilongjiang	Jixi	2.0901e+06	5.22172e+06	2011	188.9	5.92	5078321	2.6864	0.6373	24.9169	15262		9362	4194	585136	4459	139371	33.6	3160.94
230400	Heilongjiang	Hegang	1.9221e+06	5.40758e+06	2011	108.8	5.86	3130593	2.8774	0.8072	21.0845	13930		6271	2797	618066	4801	98132	35.6	3114.4
230500	Heilongjiang	Shuangyashan	2.07734e+06	5.33986e+06	2011	151.2	6.22	5029164	3.3215	0.6398	24.7174	16166	8957	6640	3048	818489	5405	137661	33.4	2690.62
230600	Heilongjiang	Daqing	1.50302e+06	5.1618e+06	2011	281.6	8.71	37415389	13.3301	0.5095	30.2721	22500	9300	12376	8703	1744915	13910	281899	305	4150.81
230700	Heilongjiang	Yichun	1.80111e+06	5.39509e+06	2011	126.3	4.95	2296836	1.8142	0.8595	20.9246	11681		5738	2569	788943	9122	87842	74.2	1906.55
230800	Heilongjiang	Jiamusi	2.03744e+06	5.39651e+06	2011	250.5	7.51	6253089	2.4853	0.5029	23.0183	13924		11156	5557	1422991	6130	225941	73.4	2675.92
230900	Heilongjiang	Qitaihe	1.98428e+06	5.22529e+06	2011	92.7	7.87	3080590	3.3209	0.5867	27.9326	16427		3270	1155	579644	1832	82766	21.9	3328.9
231000	Heilongjiang	Mudanjiang	1.9399e+06	5.0611e+06	2011	267.2	6.57	9403461	3.3675	0.5501	21.4295	14515	11198	11734	5953	1628952	28856	203931	84	3030.61
231100	Heilongjiang	Heihe	1.60437e+06	5.5133e+06	2011	174.6	7.01	3160451	1.8103	0.353	18.1902	14713		6206	7802	946359	4957	135500	29.8	2446.94
231200	Heilongjiang	Suihua	1.63516e+06	5.25217e+06	2011	581.9	9.02	9120937	1.5617	0.2634	31.4923	11228		10315	8150	1985429	9152	301064	126.9	2536.98
310000	Shanghai	Shanghai	1.53985e+06	3.43889e+06	2011	1419.4	7.22	191956900	8.256	0.893	52.3654	36230.5	15737	105480	43083	39148820	2184975	5492393	6893.1	23547.6
320100	Jiangsu	Nanjing	1.28533e+06	3.47792e+06	2011	636.4	9.24	61455200	7.6263	0.7973	59.4536	31100	13108	29854	17265	6662056	240803	952995	1377.4	8414.62
320200	Jiangsu	Wuxi	1.40568e+06	3.45005e+06	2011	468	7.66	68801509	10.7437	0.7223	61.5945	31638	16438	24922	12265	5926717	242450	1028868	462.6	8064.76
320300	Jiangsu	Xuzhou	1.12862e+06	3.7334e+06	2011	976.7	9.15	35516456	4.1407	0.5543	68.2975	19206	9490	30283	12745	4542420	103526	901656	241.6	4280.35
320400	Jiangsu	Changzhou	1.36347e+06	3.45495e+06	2011	362.9	8.05	35809857	7.7485	0.652	60.7609	29559		15039	8361	3618123	125299	549170	240.4	6853.18
320500	Jiangsu	Suzhou	1.46151e+06	3.4422e+06	2011	642.3	9.24	107169900	10.2129	0.7131	58.5927	34617	17226	40805	19518	10026263	536050	1512669	766.6	9028.09
320600	Jiangsu	Nantong	1.48144e+06	3.5372e+06	2011	764.9	6.78	40802200	5.6005	0.576	60.1597	25094	11730	28205	13607	4194492	130711	890330	332.3	5312.35
320700	Jiangsu	Lianyungang	1.27049e+06	3.77266e+06	2011	505.2	13.52	14105200	3.2119	0.5315	64.1897	18483		11642	6409	2746339	58925	426521	199.6	3880.24
320800	Jiangsu	Huai' an	1.27379e+06	3.6385e+06	2011	543.2	11.39	16900000	3.5181	0.5204	60.4536	18510	8645	15410	6444	2966772	62492	532351	145.5	4168.6
320900	Jiangsu	Yancheng	1.3819e+06	3.67219e+06	2011	820.7	12.12	27713300	3.8222	0.54	61.7964	19414	10511	21481	9903	4072205	119015	780561	201.1	4098.8
321000	Jiangsu	Yangzhou	1.33025e+06	3.57662e+06	2011	460.1	7.89	26303025	5.895	0.579	61.9528	22835	10870	15281	8066	2643735	96914	468119	212.9	6041.19
321100	Jiangsu	Zhenjiang	1.34014e+06	3.49603e+06	2011	271.9	7.99	23114500	7.3981	0.6302	61.905	26637	12825	10152	5684	2029009	70044	332776	216.3	5769.07
321200	Jiangsu	Taizhou	1.3863e+06	3.56597e+06	2011	507.1	9.8	24226100	5.2395	0.5681	64.9829	23597	11046	14739	8620	2620216	52803	429581	167.5	5628.59
321300	Jiangsu	Suqian	1.22702e+06	3.68112e+06	2011	555.1	16.98	13208278	2.7839	0.4978	63.5623	14972	8344	15193	5801	2212389	46159	489322	65.2	3276.67
330100	Zhejiang	Hangzhou	1.376e+06	3.26091e+06	2011	695.7	10.24	70190579	8.0478	0.739	45.3446	32434	15245	40393	25773	7475108	349228	1320537	1436.5	12743.4
330200	Zhejiang	Ningbo	1.56693e+06	3.27288e+06	2011	576.4	8.05	60592409	7.9524	0.69	42.4504	34321	17224	24477	18351	7507233	281531	1176706	732.7	11284
330300	Zhejiang	Wenzhou	1.50225e+06	3.05398e+06	2011	798.4	16.9	34185315	4.3132	0.663	32.8728	31749	13071	22248	19330	3704471	73204	936174	480.4	16862
330400	Zhejiang	Jiaxing	1.48925e+06	3.35963e+06	2011	343.1	7.31	26770874	5.9256	0.544	55.6207	31520	16707	15456	8046	2406148	94763	556019	506.8	6777.7
330500	Zhejiang	Huzhou	1.3997e+06	3.36022e+06	2011	261.1	7.97	15200553	5.2477	0.533	53.4709	29367	15381	10337	5945	1517340	45753	321089	250.5	6477.27
330600	Zhejiang	Shaoxing	1.4892e+06	3.25944e+06	2011	440	7.28	33319960	7.582	0.593	45.4308	33273	15861	16624	10091	2533091	123294	561261	267.3	8621.38
330700	Zhejiang	Jinhua	1.43484e+06	3.18107e+06	2011	469.1	9.46	24580703	4.5721	0.6	41.6545	29729		16668	11120	2350800	83449	591747	203.3	8010.64
330800	Zhejiang	Quzhou	1.31595e+06	3.14299e+06	2011	252.6	9.98	9196209	3.6508	0.448	40.2262	24900	9635	7267	6212	1254419	32412	270839	124.7	7159.09
330900	Zhejiang	Zhoushan	1.62836e+06	3.32352e+06	2011	97	6.41	7727535	7.9765	0.643	33.9979	30496	16608	4044	2659	1481022	27489	162737	96.8	10766.1
331000	Zhejiang	Taizhou	1.5514e+06	3.16026e+06	2011	586.8	11.28	27544144	4.6011	0.56	36.191	30490	15108	16025	12606	2655309	56423	623131	252	9126.8
331100	Zhejiang	Lishui	1.4078e+06	3.07307e+06	2011	251.3	11.95	7982174	3.7706	0.665	32.7129	23391	7809	8424	5551	1542833	29826	282557	161	7384.75
340100	Anhui	Hefei	1.1503e+06	3.44138e+06	2011	706.1	11.76	36366000	4.8563	0.646	60.0558	22458.9	7862	32911	14021	4748895	190348	671066	491	5608
340200	Anhui	Wuhu	1.23131e+06	3.3838e+06	2011	385.4	8.75	16582420	4.3095	0.563	56.7277	21010.7		13088	6364	2381774	145933	356648	100.1	5000
340300	Anhui	Bengbu	1.12867e+06	3.59151e+06	2011	365.5	13.39	7802393	2.4574	0.466	64.1121	18143.3	6615	13102	4822	1412913	45090	249785	47.1	4384
340400	Anhui	Huainan	1.08645e+06	3.51399e+06	2011	245.6	11.63	7095384	3.04	0.637	60.3837	18219	6795	9790	4437	1096382	20076	195931	32.4	3852
340500	Anhui	Maanshan	1.24564e+06	3.43956e+06	2011	228.6	9	11441815	5.2	0.594	58.7553	27329.4		5976	6305	1382943	34956	250134	111.9	3669
340600	Anhui	Huaibei	1.06744e+06	3.65421e+06	2011	221.8	11.53	5549156	2.6239	0.557	66.7289	17875.5	6313	9897	4224	872917	11648	167983	55	3729
340700	Anhui	Tongling	1.18127e+06	3.34575e+06	2011	74.2	7.57	5794100	7.9704	0.749	56.5114	21825.4	8562	3649	1883	706635	17938	80797	55.7	4508
340800	Anhui	Anqing	1.08511e+06	3.29909e+06	2011	618.7	8.75	12157400	2.2893	0.381	50.0924	18004.8		14815	6561	2148887	34719	496390	109.1	3233
341000	Anhui	Huangshan	1.24389e+06	3.24318e+06	2011	148.1	7.62	3788148	2.5582	0.428	42.3793	18669	7952	5272	2560	962226	21190	106105	54.6	3852
341100	Anhui	Chuzhou	1.20782e+06	3.53756e+06	2011	452.9	10.3	8504891	2.1634	0.434	59.9369	17917.8	6251	11156	3931	1832473	17422	296976	59.1	3785
341200	Anhui	Fuyang	983225	3.55281e+06	2011	1025.8	13.97	8531905	1.1202	0.333	64.3439	16686		20118	7498	2165641	13133	473487	49.7	4001
341300	Anhui	Suzhou	1.10816e+06	3.67416e+06	2011	649.1	13.62	8024267	1.4971	0.331	66.6611	17562.6	5720	12039	4807	1567479	10299	401603	23.3	3423
341500	Anhui	Lu' an	1.04726e+06	3.41737e+06	2011	709.6	10.72	8210200	1.4586	0.374	55.2207	17269.9	5688	13963	6381	2097019	14172	458629	51.9	4053
341600	Anhui	Bozhou	1.02032e+06	3.61567e+06	2011	604.2	13.21	6266531	1.2868	0.313	66.4352	18099.2		10193	3603	1386189	8664	296119	34.7	3641
341700	Anhui	Chizhou	1.17169e+06	3.27651e+06	2011	161.4	8.68	3724882	2.6345	0.46	47.5428	19133	6908	4331	2145	881080	10150	143217	32.8	3910
341800	Anhui	Xuancheng	1.30548e+06	3.33986e+06	2011	279.4	8.56	6714000	2.636	0.45	49.8786	17994.6		7923	3833	1421828	42518	285675	70.5	3726
350100	Fujian	Fuzhou	1.41006e+06	2.8313e+06	2011	649.4	11.39	37363796	5.2152	0.633	28.0787	26050	10107	24976	15446	3633008	49275	713825	312.4	9557.15
350200	Fujian	Xiamen	1.32491e+06	2.6658e+06	2011	185.3	20.1	25393132	7.0832	0.885	31.7217	33565.3	11928	10623	8554	3890726	121892	583700	460.6	13426.3
350300	Fujian	Putian	1.39062e+06	2.76139e+06	2011	326.5	9.95	10506159	3.7724	0.509	28.8355	21843	9066	8656	3841	954086	14497	293189	49.4	5591.74
350400	Fujian	Sanming	1.23028e+06	2.83506e+06	2011	273.4	10.78	12118142	4.8376	0.515	28.2957	20778	8205	10271	4200	1208542	16210	285690	144.1	4781.13
350500	Fujian	Quanzhou	1.33145e+06	2.72516e+06	2011	689.5	14.24	42708864	5.2245	0.593	27.8593	28703	10578	21103	10243	2969907	67413	700505	451.8	6593.62
350600	Fujian	Zhangzhou	1.26156e+06	2.62297e+06	2011	479.2	12.12	17682006	3.6641	0.479	27.7936	21137	9128	11167	5307	1824288	25778	334937	103.6	4918.86
350700	Fujian	Nanping	1.28851e+06	2.95934e+06	2011	313.4	10.1	8943055	3.3775	0.511	30.7393	19735	7861	10583	4431	1163218	12923	209918	153.3	4572.15
350800	Fujian	Longyan	1.17843e+06	2.71619e+06	2011	295.1	10.42	12421544	4.8554	0.475	27.0319	21085	8234	11604	4471	1377312	18739	285476	128.6	4592.08
350900	Fujian	Ningde	1.42392e+06	2.93739e+06	2011	340	10.87	9301166	3.2936	0.492	27.7217	19314.5	7756	8961	4238	1140729	7003	274919	72.7	6008.08
360100	Jiangxi	Nanchang	1.06511e+06	3.07947e+06	2011	505	13.53	26888724	5.3023	0.6724	44.7012	20741.2	8484	20876	10251	2993677	37182	511304	417.1	5322.66
360200	Jiangxi	Jingdezhen	1.17633e+06	3.16668e+06	2011	164.6	13.17	5647106	3.5421	0.5796	42.5135	18964.3	7943	5095	2460	987450	7743	148006	56.5	3249.37
360300	Jiangxi	Pingxiang	872510	2.93233e+06	2011	190.3	13.33	6581538	3.535	0.6077	48.9908	18646.3		6428	2694	1087143	12116	162643	74.1	2988.78
360400	Jiangxi	Jiujiang	1.00231e+06	3.14859e+06	2011	502.4	12.94	12564149	2.6464	0.4438	46.591	17910.8	6778	13025	7412	2252232	11803	412415	190	3538.94
360500	Jiangxi	Xinyu	961624	2.9782e+06	2011	119.4	12.88	7792129	6.8155	0.6358	48.8287	19719.2		3758	2018	1027683	13299	144394	58.8	3090.5
360600	Jiangxi	Yingtan	1.17571e+06	3.04452e+06	2011	122	12.58	4275959	3.7834	0.4944	43.0618	17517.8	7623	3075	2155	681157	4261	101203	30.7	3364.17
360700	Jiangxi	Ganzhou	1.02681e+06	2.74567e+06	2011	918.3	12.6	13359972	1.5895	0.3934	35.5407	16057.7	4684	22874	8866	3118366	12529	616799	198.1	4037.17
360800	Jiangxi	Ji' an	968365	2.88116e+06	2011	501.6	13.25	8790619	1.683	0.3962	42.7412	17692.3		12142	6202	1972186	9956	380352	208	3402.03
360900	Jiangxi	Yichun	968111	3.03064e+06	2011	566.9	13.25	10779820	1.9823	0.3819	47.2843	16431.4		16229	6761	2152163	14963	426414	115.6	3209.28
361000	Jiangxi	Fuzhou	1.11964e+06	2.95751e+06	2011	412	13.22	7425067	1.8907	0.3882	39.2214	16633.4	7050	7827	4187	1786658	10908	315137	120.9	3490.31
361100	Jiangxi	Shangrao	1.20327e+06	3.10988e+06	2011	750.2	12.17	11105823	1.6813	0.4174	41.3244	17698.1	6134	17201	8641	2406011	14017	519917	121.6	3191.74
370100	Shandong	Jinan	1.06974e+06	3.98557e+06	2011	688.5	11.03	44062900	6.4311	0.7145	76.0725	28892	10411	31545	18328	3968831	75550	652914	989	6676.21
370200	Shandong	Qingdao	1.32744e+06	4.00029e+06	2011	16691.9	8.62	66156000	7.5563	0.6298	55.3499	28567.5	10934	35600	18310	6580605	161225	1126402	470.9	7171.37
370300	Shandong	Zibo	1.14328e+06	3.99158e+06	2011	423.8	8.23	32802300	7.2176	0.4661	71.5193	24955.4		21708	7760	2531904	64373	613364	249.9	4308.06
370400	Shandong	Zaozhuang	1.10955e+06	3.79463e+06	2011	394.2	18.72	15616815	4.1746	0.4806	69.7055	20193.4		12610	4938	1603447	17363	341934	113.1	3840.29
370500	Shandong	Dongying	1.17522e+06	4.1117e+06	2011	186	8.61	26763500	13.0811	0.4358	73.492	27342.7	10025	9916	4370	1797989	21706	384680	80	4086.34
370600	Shandong	Yantai	1.37059e+06	4.09733e+06	2011	651.8	6.81	49068300	7.038	0.4974	49.3697	26541.8		33514	15891	4075326	127111	766963	553	4833.71
370700	Shandong	Weifang	1.23282e+06	3.99689e+06	2011	877.6	9.49	35418400	3.8833	0.5234	64.4309	22508.2	10409	37701	22447	3582607	91534	959695	300.2	3449.15
370800	Shandong	Jining	1.04487e+06	3.8382e+06	2011	847	14.39	28966900	3.5729	0.3168	72.0691	22405.5	8712	30230	13910	3003899	57470	753333	185.3	3596.94
370900	Shandong	Tai' an	1.06195e+06	3.91237e+06	2011	559.5	11.27	23043100	4.185	0.346	70.6975	22687.1	8974	21087	9824	2083734	27605	406792	122	4079.21
371000	Shandong	Weihai	1.47444e+06	4.10086e+06	2011	253.8	6.2	21109500	7.5316	0.5851	43.2325	25290.2	12334	17308	5955	2005904	56267	392778	154.8	3971.13
371100	Shandong	Rizhao	1.25377e+06	3.89004e+06	2011	289	9.55	12140800	4.3205	0.3565	60.9542	20097.9	8756	9148	4819	1243547	12190	277285	40.6	4145.65
371300	Shandong	Linyi	1.18252e+06	3.84879e+06	2011	1081	12.52	27704500	2.7503	0.3371	65.128	24231.6	8018	36227	13030	2848859	30355	723162	306.1	3154.96
371400	Shandong	Dezhou	1.01195e+06	4.04814e+06	2011	576	13.85	19507100	3.4905	0.3033	80.7367	19770.8		15934	8357	1763347	26049	417659	111.7	3193.98
371500	Shandong	Liaocheng	955522	3.95197e+06	2011	604.2	15.1	19194200	3.2968	0.3182	79.0137	20649.2		18948	7744	1734697	21411	416360	542.1	3461.97
371600	Shandong	Binzhou	1.11092e+06	4.09268e+06	2011	380.7	11.1	18175833	4.8326	0.3673	77.3456	22540.3		17440	6954	2011716	28282	438849	129.1	2770
371700	Shandong	Heze	955048	3.80321e+06	2011	966.5	22.96	15565200	1.8746	0.378	75.258	16658.1		25812	12851	2315540	24126	549685	269.2	2955.79
410100	Henan	Zhengzhou	761956	3.72532e+06	2011	13570.4	9.3	49798455	5.6855	0.6482	82.7711	21612.3	11050	49237	16003	5665806	101605	919539	608.2	4691.16
410200	Henan	Kaifeng	857864	3.73129e+06	2011	543.4	10.45	10724197	2.2972	0.3775	66.8426	15557.5	6492	15794	7203	1449851	15221	280696	77.9	2986.82
410300	Henan	Luoyang	635443	3.67719e+06	2011	711.1	10.54	27027571	4.1198	0.4613	59.6311	20163.4	6822	26452	13266	2969001	59624	633278	157	3428.63
410400	Henan	Pingdingshan	728627	3.62819e+06	2011	548.9	11.83	14846148	3.0227	0.4314	71.8973	18347.7	6577	21442	9438	1751729	22292	339655	86.4	2786.49
410500	Henan	Anyang	828230	3.87285e+06	2011	590.9	10.04	14866057	2.8806	0.4049	73.4503	18685.8	7586	42995	13579	1745443	33252	421399	103.9	2661.6
410600	Henan	Hebi	825972	3.8551e+06	2011	164.1	10.5	5005192	3.1763	0.4976	75.9714	17254.5	8271	5693	2888	742467	6461	145051	43.1	2702.4
410700	Henan	Xinxiang	811110	3.80158e+06	2011	612.5	10.82	14894078	2.6198	0.4289	80.3811	17988.4	7532	23227	7619	2013212	25373	457210	109.2	2559.16
410800	Henan	Jiaozuo	726932	3.77778e+06	2011	370	9.99	14426241	4.0809	0.488	83.2764	18005.1	8902	13249	7699	1447983	32571	249095	92.4	2775.52
410900	Henan	Puyang	910812	3.87334e+06	2011	416.6	10.42	8973433	2.5066	0.3335	75.9284	17227.5	6082	12492	5783	1184513	14327	285029	54.2	2683.02
411000	Henan	Xuchang	789099	3.66474e+06	2011	494.1	10.46	15887419	3.6924	0.4092	82.5192	17503	8651	14096	8456	1503050	16354	343329	102.6	2808.95
411100	Henan	Luohe	810471	3.6194e+06	2011	276.4	10.03	7517001	2.9487	0.4092	79.9453	16997.5	7700	7914	3068	874802	5697	162346	37.4	2234.95
411200	Henan	Sanmenxia	551391	3.6795e+06	2011	225.6	8.83	10304485	4.6049	0.46	50.6824	17061.7	7014	8943	3217	1186131	19240	248756	142	2443.29
411300	Henan	Nanyang	668948	3.53851e+06	2011	1200.9	10.67	22023132	2.159	0.3485	63.3678	17289.3	6776	28300	21521	3096480	43126	657696	149.1	2575.31
411400	Henan	Shangqiu	966135	3.7066e+06	2011	926.8	10.3	13083722	1.7779	0.3154	72.7441	16151.3	5637	22474	9334	2290374	15847	615974	61.6	2731.91
411500	Henan	Xinyang	917482	3.45136e+06	2011	876.6	11.43	12576828	2.0603	0.3625	60.7478	15270.6	6153	14991	6873	2228036	14102	582920	85.4	2568.8
411600	Henan	Zhoukou	898571	3.63519e+06	2011	1238.5	9.61	14074894	1.5734	0.315	75.3852	14583.5	5448	23705	8327	2448338	15167	610880	59.8	2309.96
411700	Henan	Zhumadian	840913	3.53927e+06	2011	892.1	11.19	12447731	1.7396	0.3154	70.3009	15795.3	5804	21313	10763	2125951	21446	489190	60.7	2138
420100	Hubei	Wuhan	882753	3.28314e+06	2011	827.2	9.44	67622000	6.8315	0.5455	67.192	23738.1	9814	49526	25376	7650426	152687	853175	1145.8	6768.2
420200	Hubei	Huangshi	954969	3.21168e+06	2011	260.1	12.8	9259600	3.8074	0.5894	57.2024	17003	6780	9475	4234	1278769	14780	170942	108.2	2942.06
420300	Hubei	Shiyan	503343	3.46148e+06	2011	348.4	13.5	8512500	2.5427	0.3532	44.991	14172	4044	16404	7129	1850858	20534	233303	107.7	3179.23
420500	Hubei	Yichang	579304	3.27334e+06	2011	398.8	7.48	21406900	5.2673	0.519	57.9793	16451	7055	16575	8320	2380913	36726	327691	176.3	3816.2
420600	Hubei	Xiangfan	645575	3.41123e+06	2011	593.6	11.85	21322200	3.8671	0.5199	61.4926	16845	7549	18563	9652	2481406	27896	405112	140	2939.79
420700	Hubei	Ezhou	924925	3.254e+06	2011	109.4	12.48	4908900	4.6756	0.6038	65.2164	17008.1	7909	3800	3512	566936	6400	79854	40.2	2940.25
420800	Hubei	Jingmen	715389	3.31911e+06	2011	301.9	8.38	9425900	3.2765	0.4818	69.8737	15526	9387	9994	4601	1253407	9711	175513	49.7	2792.59
420900	Hubei	Xiaogan	834013	3.33447e+06	2011	528.9	10.96	9581600	1.988	0.4799	66.9837	15888	7029	11681	6643	1141475	14176	283129	82.7	2594.41
421000	Hubei	Jingzhou	721080	3.19883e+06	2011	662.7	6.04	10431100	1.8288	0.4445	67.2091	16513	7664	17625	8683	1971818	17741	281013	111.2	3081.14
421100	Hubei	Huanggang	975848	3.30273e+06	2011	746.3	13.69	10451100	1.6908	0.2369	55.6202	14731	5438	16670	8821	2234739	29168	440735	166.9	2287.43
421200	Hubei	Xianning	877333	3.16999e+06	2011	295.3	13.07	6520100	2.6448	0.4477	54.8614	14875	6588	7717	4690	1228648	13450	156291	67.9	2476.18
421300	Hubei	Suizhou	784735	3.4104e+06	2011	259.4	11.1	5179900	2.3914	0.3696	63.0014	15870	7427	6000	2919	723219	8233	112072	224	2705.42
430100	Hunan	Changsha	792599	3.00579e+06	2011	656.6	15.05	56193285	7.953	0.6849	59.3749	26451	12717	42954	19100	5208876	154252	723656	953.4	5484.18
430200	Hunan	Zhuzhou	838681	2.88536e+06	2011	391.4	14.77	15642651	4.0431	0.5748	49.6108	22633		16785	7630	1918979	312273	262664	121.9	3414.83
430300	Hunan	Xiangtan	743516	2.94625e+06	2011	290.3	11.99	11241443	4.0753	0.5208	62.3839	20614		10779	5774	1336903	22262	193904	105.7	3233.99
430400	Hunan	Hengyang	748716	2.84183e+06	2011	796.6	12.33	17342967	2.4231	0.4699	52.3278	17866		21909	13000	2599294	12445	366424	165.9	2671.51
430500	Hunan	Shaoyang	579894	2.84372e+06	2011	797.5	12.85	9072264	1.2797	0.3413	48.6924	13584		19802	16003	1951058	6492	332213	141.7	2296.46
430600	Hunan	Yueyang	794808	3.09991e+06	2011	541.9	11.01	17333000	3.46	0.4781	57.6755	19680		15562	8196	2058166	24472	330126	202.9	2596.12
430700	Hunan	Changde	626340	3.11366e+06	2011	625.7	10.92	18111879	3.1644	0.401	59.0694	17567		18482	16095	2227929	13832	349677	135.2	2745.89
430800	Hunan	Zhangjiajie	530317	3.11844e+06	2011	148.8	13.17	2980400	2.01	0.3915	33.2632	14097.8		5619	2485	683717	2981	94934	15	2632.02
430900	Hunan	Yiyang	673003	3.03561e+06	2011	478.7	12.04	8836303	2.0496	0.411	56.5705	17328		12051	6476	1430824	9632	243427	96.3	2441.68
431000	Hunan	Chenzhou	812995	2.73766e+06	2011	506.5	12.53	13463756	2.9305	0.433	41.2561	17606	6229	18348	7899	2198775	29752	420441	85	2625.03
431100	Hunan	Yongzhou	673040	2.72252e+06	2011	631.2	12.37	9453949	1.8168	0.3794	46.4943	17193		16761	5421	1813956	10691	400399	89	1910.61
431200	Hunan	Huaihua	497167	2.90972e+06	2011	513.5	13.18	8456310	1.7816	0.3769	49.7621	13824		20965	11877	1782598	7069	290504	119.7	1987.11
431300	Hunan	Loudi	647039	2.94022e+06	2011	435.8	11.93	8472625	2.2362	0.375	53.2362	16892		10898	8505	1313666	8644	212003	87.8	2002.69
440100	Guangdong	Guangzhou	876251	2.46917e+06	2011	814.6	10.74	124234390	9.7588	0.8413	40.7419	34438.1	14817	59861	35638	11812500	222300	1753300	1575.6	10925.8
440200	Guangdong	Shaoguan	886453	2.63329e+06	2011	329.7	13.11	8168058	2.876	0.5277	36.7848	20328.8		11819	6052	1285586	19984	240367	64.7	3463.7
440300	Guangdong	Shenzhen	943801	2.39859e+06	2011	267.9	15.42	115055298	11.0421	1	38.8649	36505		22322	22657	15905599	704863	1967928	2491.9	21037.1
440400	Guangdong	Zhuhai	868867	2.33855e+06	2011	106	11.4	14049305	8.9794	0.878	38.1518	28730.7		6259	4661	1903744	73453	315520	160.3	11904.8
440500	Guangdong	Shantou	1.18807e+06	2.49924e+06	2011	529.4	14.5	12757412	2.3596	0.6934	34.1925	17473.9	7893	11941	6168	1516613	24858	397934	265.3	4789.82
440600	Guangdong	Foshan	818723	2.42662e+06	2011	374.8	11.32	65802823	9.1202	0.9486	45.0309	30718		24167	12541	3886840	128974	834638	357.3	8206.81
440700	Guangdong	Jiangmen	796607	2.34494e+06	2011	393.7	10.41	18306373	4.1063	0.628	41.7098	23923.6	9996	13931	7136	1653028	38554	354569	196	5320.77
440800	Guangdong	Zhanjiang	543369	2.19846e+06	2011	792.1	24.97	17002272	2.4163	0.3726	37.5753	17583.6		20078	9449	1868148	9507	436421	126.2	4766.12
440900	Guangdong	Maoming	620065	2.30354e+06	2011	761.3	11.53	17453130	2.9811	0.3592	39.336	16113.4		15529	9189	1617860	11707	458591	63.7	3519.62
441200	Guangdong	Zhaoqing	738489	2.47915e+06	2011	426.9	14.52	13244142	3.3642	0.4245	40.9114	19039.7	9013	10105	4018	1570098	30926	350275	143.5	4561.43
441300	Guangdong	Huizhou	976051	2.46661e+06	2011	343	11.88	20930808	4.5331	0.6219	33.4327	26608.9	10117	11662	7386	2272099	52944	450302	112.2	5510.93
441400	Guangdong	Meizhou	1.12587e+06	2.58865e+06	2011	517.6	11.13	7075366	1.6623	0.4331	30.0338	16761.1		11633	8211	1482116	12926	337797	108	3051.71
441500	Guangdong	Shanwei	1.08444e+06	2.45235e+06	2011	347.2	16.63	5505542	1.8682	0.5455	30.1188	15751.4	7389	5911	3691	743658	7574	189489	17.1	3835.23
441600	Guangdong	Heyuan	1.01412e+06	2.55915e+06	2011	366.8	18.69	5792866	1.9505	0.4018	32.768	14737		7146	4124	1100404	11598	250945	55.7	3419.82
441700	Guangdong	Yangjiang	705325	2.31167e+06	2011	284.6	12.77	7668241	3.149	0.4697	38.6742	16878.2		6510	3323	810523	10501	160854	63.4	3474.98
441800	Guangdong	Qingyuan	800298	2.56992e+06	2011	416.5	14.56	10030326	2.6957	0.4765	38.4849	17667.5	7427	10243	4301	1577586	17451	346470	86.3	4330.9
441900	Guangdong	Dongguan	915172	2.42697e+06	2011	184.8	11.04	47353949	5.747	0.886	41.9002	39512.7	22842	22814	13644	3519171	181369	832341	1022	7644.72
442000	Guangdong	Zhongshan	868477	2.37711e+06	2011	150.7	11.88	21931985	7.0014	0.8787	41.3787	27699.7	16082	10698	5448	1924470	83918	514299	129.8	5825.03
445100	Guangdong	Chaozhou	1.20139e+06	2.55216e+06	2011	262.8	10.37	6472168	2.4169	0.6315	30.3065	15664.3	7787	5358	3944	635035	7209	130899	44.6	3529.96
445200	Guangdong	Yeyang	1.14042e+06	2.4943e+06	2011	586.1	11.13	12258643	2.078	0.476	32.8821	16878.9		9044	7976	1239157	9517	330646	71.2	2629.21
445300	Guangdong	Yunfu	701804	2.39695e+06	2011	286.1	10.83	4813671	2.0302	0.3717	41.9176	16090.5	8147	6160	3787	771826	13500	172173	64.9	3800.28
450100	Guangxi	Nanning	357094	2.40568e+06	2011	711.5	5.66	22114358	3.1172	0.5455	46.5455	20005	5848	26945	15289	3023075	38046	535540	533	4995.92
450200	Guangxi	Liuzhou	441464	2.61775e+06	2011	374.8	11.94	15797154	4.1832	0.5659	47.8301	19615	5721	15288	7702	1842882	21581	344458	155.1	3938.96
450300	Guangxi	Guilin	554132	2.66861e+06	2011	521.8	10.48	13360749	2.3786	0.4049	45.2679	19882	6325	14044	9059	2326742	26393	398365	387	3759.66
450400	Guangxi	Wuzhou	614528	2.46459e+06	2011	327.6	18.43	7352445	2.5394	0.4479	42.6004	18239	5651	8851	4312	1185489	8855	273196	95.7	2690.13
450500	Guangxi	Beihai	453207	2.25779e+06	2011	167.9	14.33	4965849	3.2103	0.504	42.6425	18656	6249	5304	3058	846430	4103	143077	49.9	4462.51
450600	Guangxi	Fangchenggang	312969	2.2752e+06	2011	91.4	14.57	4137721	4.7416	0.5018	41.2489	19721.9	6502	2573	1001	607729	2379	81521	26.1	2790.33
450700	Guangxi	Qinzhou	418688	2.31193e+06	2011	391.2	15.6	6466515	2.2926	0.325	45.2997	19248	6167	9374	33869	969823	2464	236616	49.9	3229.68
450800	Guangxi	Guigang	513698	2.44004e+06	2011	527.7	14.2	6308187	1.5245	0.4207	46.1832	17017	6257	8931	4756	1060663	3515	290994	64.8	3184.12
450900	Guangxi	Yulin	537464	2.34573e+06	2011	684.8	15.52	10199447	1.8501	0.4148	42.8608	19590.5	6269	14862	7011	1597300	10291	400175	165.1	2905.88
451000	Guangxi	Baise	131676	2.50271e+06	2011	385.3	15.29	6567051	1.8867	0.284	34.3204	17384	5063			1633973	11347	327258	0	2178.2
451100	Guangxi	Hezhou	646335	2.56383e+06	2011	233.3	13.71	3564003	1.8163	0.3704	41.7822	17606	4963	5410	2545	789506	4206	162656	56	1731.43
451200	Guangxi	Hechi	287995	2.57855e+06	2011	420.4	15.5	5119613	1.5141	0.2895	39.6863	16448	4118	10147	4632	1424478	9106	306602	94.6	2367.65
451300	Guangxi	Laibin	450906	2.49738e+06	2011	261.7	13.48	4862126	2.3055	0.3491	47.588	19233	5382	5950	2377	1001655	5834	212120	41.4	2150.29
451400	Guangxi	Chongzuo	235811	2.34118e+06	2011	246.6	18.91	4918478	2.4557	0.3147	39.3971	17301	4961	5027	2749	1031019	7667	203313	6.7	2362.13
460100	Hainan	Haikou	577955	2.06233e+06	2011	162.4	12.52	7132980	3.5669	0.6008	27.3405	19730		9169	5732	994265	13559	178500	44.6	6663.95
460200	Hainan	Sanya	478104	1.90126e+06	2011	58.1	14.02	2837549	4.5421	0.6723	22.3757	20472	7582	2515	1589	715758	21305	98842	27	12727.3
500000	Chongqing	Chongqing	272757	3.18179e+06	2011	3329.8	12.55	100113700	3.45	0.5502	50.4583	18517	6605	107142	49585	25702404	250383	3187008	1148.7	6657.5
510100	Sichuan	Chengdu	-101190	3.24556e+06	2011	1163.3	9.19	68545786	4.8755	0.67	61.2816	23047.8	9895	73378	39887	8578696	147010	1178379	1539.2	6311.14
510300	Sichuan	Zigong	-30421	3.09173e+06	2011	327.1	11.58	7803591	2.9101	0.4269	69.9038	16852.2	7705	11751	5568	1060433	8289	140712	33.8	3387.03
510400	Sichuan	Panzhihua	-323466	2.81997e+06	2011	111.7	7.98	6456623	5.3032	0.6164	26.2374	19735.3	7627	7249	3743	916415	10853	180826	62.5	3302.02
510500	Sichuan	Luzhou	64773.3	2.997e+06	2011	503	12.4	9008666	2.1339	0.3992	51.8859	17884	6509	13749	6855	1707430	7063	334610	119.2	3007.31
510600	Sichuan	Deyang	-52990.1	3.29871e+06	2011	390.5	9.29	11374486	3.1562	0.4299	57.4493	19371.2	7831	15065	7352	1532332	15902	208903	82	3778.88
510700	Sichuan	Mianyang	-27371.4	3.37928e+06	2011	543.4	9.26	11891140	2.5755	0.4184	47.2698	17998.5	7183	21383	9464	2135756	26922	312015	168.4	3838.11
510800	Sichuan	Guangyuan	72603.5	3.42624e+06	2011	311.3	9.17	4035362	1.6225	0.3466	47.7352	14635.3	5505	11565	4911	1374163	7245	216642	92	3946.25
510900	Sichuan	Suining	44637.4	3.24262e+06	2011	382.7	9.63	6033565	1.8528	0.3995	62.5835	16093.3	6152	11040	5510	1100024	4990	190502	39.8	2888.59
511000	Sichuan	Neijiang	-8446.26	3.13136e+06	2011	426.1	10.41	8546836	2.3062	0.4023	68.46	16602	7234	13242	6289	1220287	4243	177843	52.4	3442.01
511100	Sichuan	Leshan	-137616	3.0847e+06	2011	354.4	7.9	9180596	2.8339	0.412	48.2244	17644.3	6770	13742	6698	1441156	12195	201091	50.2	4072.94
511300	Sichuan	Nanchong	113125	3.30657e+06	2011	756.2	8.26	10294802	1.6386	0.3755	59.5282	14798.1	5837	20577	9670	2344224	10308	460035	95.8	3815.82
511400	Sichuan	Meishan	-118572	3.16457e+06	2011	350.8	8.89	6733376	2.2793	0.3577	59.5381	17037.7	7184	9613	3273	1188459	4731	165394	22	3463.22
511500	Sichuan	Yibin	-35247.5	3.01184e+06	2011	542.9	11.01	10911801	2.4424	0.3935	56.105	17752.7	6779	17194	4925	1793856	20565	342328	112.6	3279.71
511600	Sichuan	Guang' an	157792	3.22081e+06	2011	468.5	12.33	6598977	2.0572	0.3093	61.2962	17203.4	6513	9336	4191	1258308	3887	247385	160.1	3039.94
511700	Sichuan	Dazhou	247736	3.32823e+06	2011	690.7	11.21	10118289	1.8474	0.3431	53.84	14662.2	6148	16166	7389	2001664	9546	350195	101	3227.21
511800	Sichuan	Yaan	-223072	3.1642e+06	2011	155.8	10.32	3501250	2.3147	0.3656	36.862	17326.4	6269	7755	3164	810256	12372	91088	68.6	4002.86
511900	Sichuan	Bazhong	189609	3.40022e+06	2011	389.4	7.05	3433939	1.0433	0.3126	50.2311	14609.3	4667	9868	5472	1367187	4105	215337	46.8	2904.54
512000	Sichuan	Ziyang	11030.3	3.18293e+06	2011	503.9	10.04	8364437	2.2931	0.3445	62.217	17853	6718	14174	6190	1300249	11993	227938	62.6	2900.61
520100	Guizhou	Guiyang	168690	2.81995e+06	2011	376.1	10.29	13830724	3.1712	0.6925	43.2945	19420.1	7381	20489	11338	2773807	50526	483766	212.7	4553.04
520200	Guizhou	Liupanshui	-10936.1	2.73988e+06	2011	321.4	12.96	6138561	2.1522	0.2546	34.3227	16370.9		9762	2851	1467141	7860	287290	37.5	2539.36
520300	Guizhou	Zunyi	203005	2.96867e+06	2011	771.9	10.7	11214632	1.833	0.3716	43.4372	17425.7	5216	19569	7881	2563633	24438	546790	133.1	2955.27
520400	Guizhou	Anshun	94745.7	2.72479e+06	2011	282.3	14.78	2855509	1.2468	0.1821	38.5631	16300.4	4367	5818	2535	1010244	7282	187748	34.4	2617.89
520500	Guizhou	Bijie	21059.3	2.84393e+06	2011	851.7		7378833	1.1295	0.2799	32.9827	17100	4210	16066	4971	2464610	9734	546900	74.4	2735.69
520600	Guizhou	Tongren	345686	2.95071e+06	2011	427.2	13.65	3577155	1.1583	0.321	45.1146	13800	4002	8536	7816	1643893	3805	302465	49.4	2502.23
530100	Yunnan	Kunming	-213788	2.65903e+06	2011	544	12.75	25095813	3.8831	0.66	27.9251	21984.4	6985	36729	18812	4417322	80350	666219	238	4552.89
530300	Yunnan	Qujing	-106228	2.69231e+06	2011	632.3	11.96	12099332	2.0588	0.376	27.9349	18408	5523	18758	5790	2221943	15074	550617	111.2	2583.35
530400	Yunnan	Yuxi	-285236	2.52284e+06	2011	231.8	11.1	8765508	3.7913	0.3999	27.8013	18527	6528	10484	4229	1396456	12690	222929	191.8	3144.31
530500	Yunnan	Baoshan	-608305	2.62986e+06	2011	254.2	12.88	3196451	1.2705	0.2511	23.0752	16228	5178	7812	2664	1064322	7056	194496	56	3066.76
530600	Yunnan	Zhaotong	-97988.7	2.90957e+06	2011	579.3	14.2	4650326	0.8877	0.2259	30.1161	14073	4075	11256	3765	1782825	10765	407679	16.6	2620.37
530700	Yunnan	Lijiang	-441897	2.83951e+06	2011	121.2	11.45	1785015	1.4279	0.2823	19.9196	15812	4461	3646	1106	664244	6795	119388	33.4	2619.05
530800	Yunnan	Puer	-440749	2.42312e+06	2011	256.1	12.15	3011899	0.9773	0.3221	25.4689	14877	5013	6675	2107	1457470	11654	210219	77.2	2412.87
530900	Yunnan	Lincang	-543885	2.5113e+06	2011	235.7	13.09	2724334	1.1166	0.306	24.6996	14273	4660	5862	2239	1287934	5047	233703	54.8	2267.18
540100	Tibet	Lasa	-1.3213e+06	3.26854e+06	2011	49.4	15.39	2224192	3.9176		17.3807	17654.1	6019	2196	2146	5224090	27766	319986	0	3487.01
610100	Shaanxi	Xi' an	343606	3.64059e+06	2011	791.8	10.57	38642100	4.5495	0.701	59.2459	25981	9788	41010	21551	4945750	52192	745310	490.7	5813.74
610200	Shaanxi	Tongchuan	360482	3.76421e+06	2011	85.5	9.47	2345280	2.8034	0.591	48.2508	18775	6077	4361	2156	643424	2786	130514	65	2820.6
610300	Shaanxi	Baoji	198796	3.66678e+06	2011	383.2	9.08	11757520	3.1579	0.4204	51.3343	22337	6340	14930	6630	1637365	12823	375253	130.8	3164.01
610400	Shaanxi	Xianyang	304809	3.71559e+06	2011	525.7	9.32	13613200	2.7751	0.4256	58.5579	22224	6401	18905	6280	1901867	9634	464627	104.4	3769.36
610500	Shaanxi	Weinan	434923	3.73967e+06	2011	564.7	8.79	10289730	1.9424	0.8644	60.4543	18768	5571	14273	7831	1973240	7866	483728	96	2486.82
610600	Shaanxi	Yan'an	379932	3.90528e+06	2011	232.9	9.83	11133500	5.0807	0.3548	40.3852	21188	6565	8421	3648	2238160	18488	409159	64.9	3733.4
610700	Shaanxi	Hanzhong	193082	3.5214e+06	2011	382.3	8.49	6474820	1.8952	0.3828	44.1066	17019	5283	14600	5484	1570904	8060	312773	69.7	2847.48
610800	Shaanxi	Yulin	392577	4.08693e+06	2011	370.7	10.2	22922550	6.8358	0.4856	40.2463	20721	6520	12755	9602	3161366	35762	729874	102.6	4430.16
610900	Shaanxi	Ankang	362186	3.48875e+06	2011	305.1	8.32	4071700	1.5477	0.367	43.6236	17365	5009	8277	3906	1267000	5653	311900	50.4	3178.54
611000	Shaanxi	Shangluo	446737	3.59315e+06	2011	247.9	10.09	3628750	1.551	0.3935	43.0711	17344	4586	7143	3217	1067786	5225	265003	51.5	2636.21
620100	Gansu	Lanzhou	-118384	3.88812e+06	2011	323.3	9.46	13600299	3.757	0.7734	53.5718	15952.6	5252	25411	10745	1754806	22919	339636	459.4	4050.42
620200	Gansu	Jiayuguan	-571064	4.30009e+06	2011	19.5	6.41	2355352	10.1306	0.9335	62.0946	18931.3		1352	777	167839	1196	20048	12	2593.12
620300	Gansu	Jinchang	-253221	4.12651e+06	2011	46.6	8.72	2327546	5.006	0.631	49.5561	20074.4	6709	1910	1179	286949	1484	43299	28.5	2146.51
620400	Gansu	Baiyin	-32873.6	3.91694e+06	2011	179.4	12.34	3758008	2.066	0.405	48.1332	15959.9		5724	2331	844129	5283	169359	52	3176.01
620500	Gansu	Tianshui	66439.5	3.6953e+06	2011	369.6	15.75	3575508	1.0931	0.2992	47.2777	13051		9355	3715	1328374	8940	259015	81	3974.34
620600	Gansu	Wuwei	-167435	4.09362e+06	2011	192	11.94	2728506	1.5007	0.2886	49.8245	13261		6514	5345	971898	3092	170181	32.2	3298.5
620700	Gansu	Zhangye	-439330	4.19318e+06	2011	130.9	10.95	2568376	2.1357	0.3598	53.7856	12399.6		5289	2205	748245	4582	108085	64.5	2780.64
620800	Gansu	Pingliang	147081	3.77074e+06	2011	233	13.89	2761872	1.332	0.3016	47.5192	13354.6		7853	3046	1021848	4667	206588	44	3345.34
620900	Gansu	Jiuquan	-748390	4.36257e+06	2011	99.1	10.08	4815458	4.3825	0.5109	53.9458	17265.2		4928	2223	754091	5561	106840	48.2	3046.21
621000	Gansu	Qingyang	229089	3.86895e+06	2011	262	14.88	4543451	2.0506	0.2596	41.0712	14388.1	3673	6204	2812	1351335	8577	255580	57.8	3431.93
621100	Gansu	Dingxi	-49059.8	3.74831e+06	2011	302.3	12.64	1869420	0.6916	0.2443	46.5788	12289.6		8629	4001	1177050	7509	225318	65.5	2501.42
621200	Gansu	Longnan	20047.1	3.57635e+06	2011	283.2	16.06	1976822	0.6457	0.214	38.4269	12123.6		5973	2490	1101301	2089	196142	74.1	2068.75
630100	Qinghai	Xining	-311910	3.94687e+06	2011	222.8	9.56	7707043	3.4743	0.6544	40.0877	17021	5360	13078	15727	1500435	3439	244771	225	3437.43
630200	Qinghai	Haidong	-234023	3.88827e+06	2011	140	14.31	2193700	1.4538	0.2444	44.1813	15600	4900						0	2078.57
640100	Ningxia	Yinchuan	115697	4.10618e+06	2011	162.2	12.41	9866761	4.8964	0.7433	45.2507	19203.3	7309	9644	5461	1472515	22605	180013	281.9	3979.62
640200	Ningxia	Shizuishan	128745	4.18859e+06	2011	75.1	9.11	3680209	5.0377	0.6383	43.8835	17928	7248	3747	1687	650265	1864	98546	48	2664.74
640300	Ningxia	Wuzhong	132576	4.01391e+06	2011	139.8	13.94	2719592	2.1107	0.3837	41.1602	15752.7	5921	4221	1788	1081638	5504	151879	71.9	2954.66
640400	Ningxia	Guyuan	104617	3.83878e+06	2011	155.3	13.02	1337454	1.0785	0.1955	44.3403	14878.6	4297	4362	1953	1081060	4045	197282	49.2	2647.25
640500	Ningxia	Zhongwei	43957.6	3.96228e+06	2011	119.2	12.86	2215901	1.9624	0.3193	45.4176	15865.7	6243	3179	1343	775183	3524	115097	39.3	2451.26
650100	Xinjiang	Urumqi	-1.36531e+06	4.84091e+06	2011	249.4	8.67	16900347	5.2649	0.9715	42.6375	16141.4	8436	25453	12033	2384851	29606	408259	275.8	4898.43
650200	Xinjiang	Karamay	-1.53077e+06	5.0684e+06	2011	37.8	6.51	8016855	12.9105	0.7552	24.0276	19768		1816	1054	633033	12001	145747	141.1	2622.41
110000	Beijing	Beijing	953631	4.37553e+06	2012	1297.5	11.44	178794000	8.7475	0.862	50.2673	36468.8	15365	92610	82192	36853076	1999444	6286510	5556	26808.6
120000	Tianjin	Tianjin	1.04289e+06	4.28468e+06	2012	993.2	9.38	128938800	9.3173	0.8156	63.7484	29626.4	13593	48896	30710	21432125	764529	3787491	1469.2	12532.8
130100	Hebei	Shijiazhuang	811632	4.12729e+06	2012	1005.3	15.8377	45002098	4.3552	0.4513	71.4603	23038.5	8993	41603	23122	4640932	75058	1092790	576.6	4713.54
130200	Hebei	Tangshan	1.12076e+06	4.34362e+06	2012	741.8	12.5815	58616363	7.6643	0.536	56.6948	24357.7	10698	28198	17858	4903141	105895	975527	218	4876.56
130300	Hebei	Qinhuangdao	1.18566e+06	4.39453e+06	2012	291.2	12.6254	11393664	3.7804	0.4347	42.3401	22098.4	8315	10568	7188	1999739	11971	348835	124.7	5050.57
130400	Hebei	Handan	837438	3.95063e+06	2012	993.1	22.51	30242864	3.265	0.4658	72.4905	21740	8447	33409	14800	3795820	48570	953544	147.9	3710.33
130500	Hebei	Xingtai	853988	4.02717e+06	2012	747.7	14.17	15320620	2.1361	0.4285	75.295	18639.4		23705	12905	2502476	11810	573925	108.2	2966.1
130600	Hebei	Baoding	863773	4.23352e+06	2012	1172.1	15.1004	27209000	2.4053	0.3016	63.7254	19047.7		37037	19683	3835725	19048	789651	193	3157.9
130700	Hebei	Zhangjiakou	831122	4.43905e+06	2012	468.4	10.8207	12335529	2.8139	0.4763	45.6588	18440.9	5564	12005	6663	2665617	13035	516341	156.2	3124.37
130800	Hebei	Chengde	1.03205e+06	4.51691e+06	2012	376.9	12.9818	11819213	3.3791	0.3253	30.5437	18706	5546	16057	7473	2357968	15705	514602	85.7	3437.09
130900	Hebei	Cangzhou	1.00779e+06	4.16376e+06	2012	744.4	12.86	28124212	3.8949	0.3114	74.2499	20805.5		19872	14552	3115744	14767	737754	102.7	3403.22
131000	Hebei	Langfang	983840	4.27363e+06	2012	433.2	19.27	17943291	4.0598	0.3134	67.4766	24871.9		15375	8645	2680378	33688	562429	190.5	5581.08
131100	Hebei	Hengshui	934549	4.09794e+06	2012	442.4	15.7178	10110263	2.3101	0.4139	84.473	18504.4	6167	13252	7844	1608095	7336	367478	53.8	2615.46
140100	Shanxi	Taiyuan	630718	4.09251e+06	2012	365.8	10.5667	23114326	5.444	0.8376	46.463	22586.9	10201	32518	18047	2774437	95583	550372	512.5	6392.97
140200	Shanxi	Datong	732601	4.32059e+06	2012	319.4	11.1	9313878	2.7815	0.5795	35.3494	21622.2	5710	14184	8681	1865565	10385	442750	68.7	3881.44
140300	Shanxi	Yangquan	731558	4.11235e+06	2012	132.1	9.53471	6019519	4.3702	0.6304	48.2558	21748.6	8699	6843	3835	885491	9741	218927	69.1	2706.35
140400	Shanxi	Changzhi	695928	3.92924e+06	2012	336.1	11.1476	13286098	3.9523	0.4531	48.6374	22544.9	8218	13399	7734	2018280	25755	444722	152.5	3071.28
140500	Shanxi	Jincheng	684991	3.83043e+06	2012	218.2	8.5	10128134	4.4257	0.5448	57.909	22538.9	8134	8323	5637	1298261	19185	301484	30.6	3641.19
140600	Shanxi	Shuozhou	644371	4281405	2012	173.5	10.9112	10071198	5.8205	0.5002	35.0692	23340.5	8097	6207	3443	1387506	12425	297409	74.8	2210.41
140700	Shanxi	Jinzhong	691971	4.02562e+06	2012	325	11.2849	9865596	3.0093	0.4741	48.2811	22877.6	8032	12036	6669	1787371	14058	394881	123.8	3897.78
140800	Shanxi	Yuncheng	541945	3.77243e+06	2012	519.5	11.3332	10686498	2.0628	0.4141	56.913	19661.4	6458	29149	20595	1926396	12035	405658	119.4	2403.5
140900	Shanxi	Xinzhou	630862	4.19719e+06	2012	310	11.5933	6209439	2.0081	0.4143	38.2422	19493.1	4834	11407	7259	1815286	16441	435735	79.6	2427.58
141000	Shanxi	Linfen	562571	3.8915e+06	2012	425.2	10.7591	12210801	2.8031	0.4407	48.9526	21464.2	6983	15591	9449	2226858	14582	468120	149.1	2779.75
141100	Shanxi	Lvliang	542148	4.05435e+06	2012	393.7	11.7175	12304159	3.2709	0.4161	40.797	20006.1		10456	12737	2464733	18700	608344	89	2431.99
150100	Inner Mongol	Hohhot	541101	4.38397e+06	2012	230.3	11.7367	24755700	8.4534	0.6521	32.8192	32646	12283	11723	4772	2753195	23137	342607	224	4798.11
150200	Inner Mongol	Baotou	432070	4.48569e+06	2012	223.5	10.5978	34095400	12.5709	0.8136	33.1507	33488	11421	13905	7473	2911038	38200	403763	303.6	4292.67
150300	Inner Mongol	Wuhai	158197	4.2365e+06	2012	54.8	9.66543	5625710	10.3242	0.9447	41.6464	25447	9999	3556	1585	935607	10680	89897	52.4	3844.15
150400	Inner Mongol	Chifeng	1.11038e+06	4.7397e+06	2012	461.2	9.65197	15693540	3.636	0.2441	22.5171	18678	6428	19436	10088	3256223	11618	668023	117.3	3398.4
150500	Inner Mongol	Tongliao	1.3146e+06	4.83879e+06	2012	319.8	9.54915	16918500	5.3976	0.3895	29.0932	18828	10739	9950	6156	2555593	15192	388113	90.4	2867.83
150600	Inner Mongol	Erdos	306545	4.23859e+06	2012	152.1	15.2642	36568000	18.268	0.717	33.8754	33140	11416	8424	6427	4832535	47928	592291	77.9	4034.62
150700	Inner Mongol	Hulunbuir	1.17645e+06	5.47313e+06	2012	266.4	7.30897	13358200	5.2649	0.6998	16.2072	19492	9274	13263	7421	2944411	24046	414693	175	2924.31
150800	Inner Mongol	Bayannur	210991	4.46579e+06	2012	186.7	7.87089	8133300	4.8812	0.5022	34.8868	18455	10376	8510	4283	1828092	7116	198255	64	2967.04
150900	Inner Mongol	Ulanqab	611277	4.51198e+06	2012	287	5.17361	7811700	3.6721	0.4358	27.5257	18609	19492	6264	7855	2337185	5657	301382	67.8	2428.06
210100	Liaoning	Shenyang	1.47161e+06	4.67055e+06	2012	724.8	8.62451	66025865	8.048	0.6345	43.1176	26430.8	13045	50933	22699	7660854	246407	1194323	1299.7	5989.45
210200	Liaoning	Dalian	1.44513e+06	4.3796e+06	2012	590.3	9.1234	70028306	10.2922	0.6474	36.592	27539.2	15990	34595	16878	8909590	392872	1369604	1291.9	7583.97
210300	Liaoning	Anshan	1.48992e+06	4.5158e+06	2012	350.4	8.58686	24293160	6.9211	0.4856	35.4377	24194.1	12617	18094	5453	2902652	24548	331590	241.9	3826.48
210400	Liaoning	Fushun	1.59898e+06	4.66548e+06	2012	219.3	6.66667	12363686	5.8512	0.6832	30.2091	20545	10062	9895	5144	2002015	25483	321502	107.1	4069.99
210500	Liaoning	Benxi	1.60541e+06	4.59737e+06	2012	153.2	6.47249	11123567	6.4459	0.676	28.6525	22466.5	10800	9627	2891	1755681	23826	242508	101	3559.32
210600	Liaoning	Dandong	1.60633e+06	4.51854e+06	2012	240.5	6.59204	10153733	4.2171	0.5888	27.8141	19625.1	11428	13597	3725	1969376	14020	340631	130.3	3495.49
210700	Liaoning	Jinzhou	1.36091e+06	4.579e+06	2012	307.9	7.00616	12427098	4.0002	0.4056	40.0934	22994.7	10788	11887	5112	2047132	24489	336747	125.5	3086.25
210800	Liaoning	Yingkou	1.45115e+06	4.47192e+06	2012	235.1	9.00212	13811809	5.6583	0.47	36.8495	23986	12080	13467	4782	2210335	35089	350764	135.2	3960.91
210900	Liaoning	Fuxin	1.37296e+06	4.67439e+06	2012	191.6	6.9719	5599635	3.1049	0.4809	36.0792	17123.4	8772	8484	3980	1453992	11967	207476	42.9	2793.69
211000	Liaoning	Liaoyang	1.49921e+06	4.57121e+06	2012	180.3	6.94369	10004881	5.3877	0.4256	38.7876	22259.5	11183	10381	3972	1373950	20250	218913	108.5	3475.69
211100	Liaoning	Panjin	1.39979e+06	4.54157e+06	2012	128.8	7.54573	12449563	8.7153	0.7501	40.3151	27532.8	12935	6864	3325	1821769	18520	289276	54.4	3773.25
211200	Liaoning	Tieling	1.5426e+06	4.74719e+06	2012	302.2	6.85246	9753258	3.213	0.3801	37.4628	18586.9	10569	8842	5778	2002912	37072	339558	59.1	3163.65
211300	Liaoning	Chaoyang	1.23011e+06	4.5634e+06	2012	340.6	9.409	9206331	3.0765	0.3466	31.0794	17111.7	8689	12729	4176	2137193	21032	364329	67.7	2497.69
211400	Liaoning	Huludao	1.26037e+06	4.46695e+06	2012	280	8.49023	7193325	2.7709	0.318	34.9275	22941.2	8983	9669	4880	1667955	20550	288061	83.5	4061.14
220100	Jilin	Changchun	1.62841e+06	4.96403e+06	2012	756.9	10.1802	44566446	5.8691	0.4796	40.7121	22969.7	9064	40387	18505	5555117	43835	1028074	923.1	5273.35
220200	Jilin	Jilin	1.73138e+06	4.89398e+06	2012	430.8	8.13927	24300668	5.6244	0.4866	29.8916	22067.6	9224	20439	10496	2849407	33701	547062	217.8	3517.54
220300	Jilin	Siping	1.54599e+06	4.85418e+06	2012	336.3	9.21362	11228017	3.315	0.4284	39.3753	21387.3	8760	12649	6459	1716558	5498	347447	70.3	2659.56
220400	Jilin	Liaoyuan	1.62886e+06	4.78381e+06	2012	122	6.49351	6051273	4.9479	0.455	35.1475	21251.8	8524	5472	2484	826535	4606	164312	34.1	2663.57
220500	Jilin	Tonghua	1.69992e+06	4.70003e+06	2012	224.6	8.40336	8811232	3.9111	0.5112	27.196	21627.3	8959	10068	5433	1761474	40961	313500	82.4	2645.16
220600	Jilin	Baishan	1.80373e+06	4.73639e+06	2012	127.9	7.62053	6430212	5.0158	0.6938	22.3053	21282	8134	6387	3369	1400929	6951	242013	73.3	2406.4
220700	Jilin	Songyuan	1.51922e+06	4.98944e+06	2012	289.8	9.20646	16054206	5.5177	0.2959	35.5761	21703.5	8562	7290	4631	1425859	2777	291302	65.9	3173.64
220800	Jilin	Baicheng	1.39552e+06	5.02768e+06	2012	200	7.65054	6155007	3.0576	0.4008	28.156	20154.3	6191	6109	4317	1427077	6133	293502	46.4	2005.88
230100	Heilongjiang	Harbin	1.76512e+06	5.1382e+06	2012	993.5	8.7	45502155	4.581	0.4821	30.5397	22477	9469	51855	19000	6435756	127906	1185924	828.1	5081.3
230200	Heilongjiang	Qiqihar	1.46106e+06	5.30707e+06	2012	559.1	8.33	11760768	2.2139	0.3563	25.1588	17169.5	9040	19882	15217	2637766	10395	537107	159.7	2989.68
230300	Heilongjiang	Jixi	2.0901e+06	5.22172e+06	2012	185.9	5.28	5823381	3.1076	0.6387	22.5675	16980		10322	3810	683722	8942	199509	34.1	3248.62
230400	Heilongjiang	Hegang	1.9221e+06	5.40758e+06	2012	108.5	5.67	3582393	3.2968	0.8075	19.3326	15698		6616	2823	797483	4227	146209	36	2942.61
230500	Heilongjiang	Shuangyashan	2.07734e+06	5.33986e+06	2012	150.4		5654312	3.749	0.6429	23.164	18024	9675	6732	3102	994067	5405	10315	33.4	2638.55
230600	Heilongjiang	Daqing	1.50302e+06	5.1618e+06	2012	281.6	9.2	40010695	14.2067	0.5138	31.2446	25223	11500	13503	8624	1809812	19822	366241	289	4225.72
230700	Heilongjiang	Yichun	1.80111e+06	5.39509e+06	2012	125.2	5.12	2600327	2.0686	0.8681	18.4744	13425		6043	2853	936280	4350	116705	85.7	2239.52
230800	Heilongjiang	Jiamusi	2.03744e+06	5.39651e+06	2012	239.3	7.79	6682943	2.7774	0.501	22.0613	15713		10955	3695	1606535	11706	323067	47.1	2745.47
230900	Heilongjiang	Qitaihe	1.98428e+06	5.22529e+06	2012	92.4	7.3	2989081	3.2308	0.5893	24.2607	17092		3915	1673	608579	2355	110818	21.8	3514.25
231000	Heilongjiang	Mudanjiang	1.9399e+06	5.0611e+06	2012	259.6	7.8	9810518	3.7001	0.5496	20.0895	16704	12181	12625	0.43	1828599	19337	348996	72	3063.65
231100	Heilongjiang	Heihe	1.60437e+06	5.5133e+06	2012	172.8	7	3660823	1.8892	0.3549	19.1189	18076		7077	7563	1088240	5253	145412	31.8	2463.16
231200	Heilongjiang	Suihua	1.63516e+06	5.25217e+06	2012	557	7.3	10579799	1.8474	0.2668	29.0419	15300		13551	8270	2545405	16397	557295	117.3	2640.45
310000	Shanghai	Shanghai	1.53985e+06	3.43889e+06	2012	1426.9	8.55	201817200	8.5373	0.8931	46.9689	40188.3	17401	107257	47115	41840170	2454279	6489517	7202.4	22510.8
320100	Jiangsu	Nanjing	1.28533e+06	3.47792e+06	2012	638.5	10.3405	72015700	8.8525	0.8023	53.1782	35092	14786	32786	19101	7696569	350019	1249855	1573.6	9674.86
320200	Jiangsu	Wuxi	1.40568e+06	3.45005e+06	2012	470.1	9.1376	75681500	11.7357	0.7291	55.8297	35663	18509	26603	13092	6486133	294889	1158914	565.3	7741.41
320300	Jiangsu	Xuzhou	1.12862e+06	3.7334e+06	2012	990.5	19.881	40165800	4.6877	0.5671	63.0925	21716	10762	35703	14457	5300461	125901	1115873	241.6	4696.52
320400	Jiangsu	Changzhou	1.36347e+06	3.45495e+06	2012	364.8	9.50802	39698700	8.5039	0.6621	54.2738	33326		18552	10094	3912183	189317	661143	375.5	6516.08
320500	Jiangsu	Suzhou	1.46151e+06	3.4422e+06	2012	647.8	10.6406	120116500	11.4029	0.7231	52.472	39079	19396	43772	23194	11134678	665898	1806986	1662.9	8980.06
320600	Jiangsu	Nantong	1.48144e+06	3.5372e+06	2012	765.2	7.40935	45586700	6.2506	0.5866	48.8134	28292	13231	30664	14835	5130055	143698	1137909	536.6	5457.52
320700	Jiangsu	Lianyungang	1.27049e+06	3.77266e+06	2012	511	19.1226	16034200	3.647	0.5435	57.1162	20816		15090	7333	3125474	74926	574042	263.8	4140.74
320800	Jiangsu	Huai' an	1.27379e+06	3.6385e+06	2012	546.8	12.16	19209100	3.9992	0.535	52.8919	20950	9838	18716	9604	3398581	74402	667318	299.7	4079.31
320900	Jiangsu	Yancheng	1.3819e+06	3.67219e+06	2012	822.4	11.7302	31200000	4.3172	0.558	50.7892	21941	11898	25251	13945	4734763	161213	936002	255.9	4149.29
321000	Jiangsu	Yangzhou	1.33025e+06	3.57662e+06	2012	458.4	8.79025	29332000	6.5692	0.5881	52.0634	25712	12294	15853	8818	2848023	98110	550448	282.1	6025.43
321100	Jiangsu	Zhenjiang	1.34014e+06	3.49603e+06	2012	271.4	8.662	26304200	8.365	0.6419	52.9267	30045	14518	11488	6881	2352453	102373	460060	277	5280.62
321200	Jiangsu	Taizhou	1.3863e+06	3.56597e+06	2012	506.4	9.44851	27016700	5.8378	0.5792	53.9419	26574	12493	17018	9461	3009003	58192	583656	192.6	5652.04
321300	Jiangsu	Suqian	1.22702e+06	3.68112e+06	2012	560.3	15.7	15220300	3.1722	0.5097	57.1167	16991	9495	16187	7145	2724023	71731	634332	90.3	3406.78
330100	Zhejiang	Hangzhou	1.376e+06	3.26091e+06	2012	700.5	11.684	78020058	8.8962	0.743	45.9816	35704	17017	44778	27369	7862800	401878	1469766	1738	13291
330200	Zhejiang	Ningbo	1.56693e+06	3.27288e+06	2012	577.7	11.9089	65822064	8.6228	0.694	41.6853	38043	18475	26311	19055	8284437	324076	1417046	732.7	11386.3
330300	Zhejiang	Wenzhou	1.50225e+06	3.05398e+06	2012	800.2	14.5597	36691842	4.0103	0.667	32.1197	34820	14552	25457	19537	3877865	85041	1036367	774.1	17497.8
330400	Zhejiang	Jiaxing	1.48925e+06	3.35963e+06	2012	344.5	12.825	28905730	6.3704	0.553	54.0113	35696	18636	16967	8458	2607030	104554	649278	593.7	6914.79
330500	Zhejiang	Huzhou	1.3997e+06	3.36022e+06	2012	261.4	8.98273	16643045	5.735	0.551	52.129	32987	17188	10982	6262	1675076	51861	371108	203.3	6737.96
330600	Zhejiang	Shaoxing	1.4892e+06	3.25944e+06	2012	440.8	8.91923	36540321	8.2966	0.601	46.0155	36911	17706	18501	10638	2787074	132309	672450	293.1	8909.6
330700	Zhejiang	Jinhua	1.43484e+06	3.18107e+06	2012	470.6	12.8233	27107675	5.0269	0.614	43.6886	33164	12855	19174	10166	2719529	104206	723812	230.1	9452.15
330800	Zhejiang	Quzhou	1.31595e+06	3.14299e+06	2012	252.8	8.65423	9722460	3.8476	0.466	40.7327	26232	10714	8011	6386	1388933	36604	311083	137.5	6787.96
330900	Zhejiang	Zhoushan	1.62836e+06	3.32352e+06	2012	97.2	9.28793	8531767	8.7883	0.653	36.8113	34224	19350	4562	2703	1552230	34873	213389	103.8	10197.1
331000	Zhejiang	Taizhou	1.5514e+06	3.16026e+06	2012	591	11.5385	29112616	4.8505	0.569	34.6541	33979	15829	17809	12944	2879269	78933	739748	308.4	10018.2
331100	Zhejiang	Lishui	1.4078e+06	3.07307e+06	2012	262.6	9.39335	8941046	4.2244	0.525	32.7691	26309	8855	8636	5490	1679410	35420	367288	138.7	9231.44
340100	Anhui	Hefei	1.1503e+06	3.44138e+06	2012	710.5	12.6559	41643400	5.5186	0.664	56.4025	25434.2	9081	35733	15303	5720987	226720	996394	697.1	5754.31
340200	Anhui	Wuhu	1.23131e+06	3.3838e+06	2012	383.4	12.0322	18736339	4.8742	0.58	51.934	23784.1		13655	6754	2951484	203766	450780	135.7	4802.58
340300	Anhui	Bengbu	1.12867e+06	3.59151e+06	2012	367.8	17.812	8902164	2.7999	0.483	58.1566	20628.9	7674	14227	5249	1646697	56770	293127	49	3970.34
340400	Anhui	Huainan	1.08645e+06	3.51399e+06	2012	243.8	13.5212	7817510	3.3489	0.653	55.37	20733.2	7835	10900	4838	1489483	29331	231851	36.8	4152.11
340500	Anhui	Maanshan	1.24564e+06	3.43956e+06	2012	228.4	10.298	12320000	5.6217	0.612	53.9528	30936.9		6293	3639	1903706	50509	297574	196	4281.54
340600	Anhui	Huaibei	1.06744e+06	3.65421e+06	2012	218.3	15.5415	6205393	2.9278	0.572	60.1947	20360.2	7286	8816	3942	1085342	14748	174951	79.4	4056.16
340700	Anhui	Tongling	1.18127e+06	3.34575e+06	2012	74.2	9.31174	6213008	8.4819	0.763	53.4437	24684.5	9847	4137	1913	963949	43811	140833	61.1	4470.63
340800	Anhui	Anqing	1.08511e+06	3.29909e+06	2012	620.4	10.4197	13597027	2.5592	0.396	46.1955	20453.4		16085	7737	2456795	45079	537706	202.3	3674.43
341000	Anhui	Huangshan	1.24389e+06	3.24318e+06	2012	147.3	8.3052	4249452	2.8773	0.444	39.7547	21208	9161	5279	2622	1259728	28881	129427	66.8	3846.54
341100	Anhui	Chuzhou	1.20782e+06	3.53756e+06	2012	452.1	11.6619	9707413	2.4651	0.451	54.047	20426.3	7208	12676	5321	2310284	31688	381557	185	3903.69
341200	Anhui	Fuyang	983225	3.55281e+06	2012	1039.8	16.6863	9624981	1.2616	0.349	60.1505	18972		23471	9513	2722879	18823	650750	56.5	4168.25
341300	Anhui	Suzhou	1.10816e+06	3.67416e+06	2012	651.7	13.7525	9149528	1.7308	0.348	60.6948	19731.2	6635	15896	5105	1937988	11604	438373	53.1	3500.85
341500	Anhui	Lu' an	1.04726e+06	3.41737e+06	2012	710.3	15.7381	9182000	1.6248	0.389	51.7312	19368.8	6535	15253	7053	2510920	24385	578868	178.3	4341.14
341600	Anhui	Bozhou	1.02032e+06	3.61567e+06	2012	612.6	12.9461	7156572	1.4642	0.33	61.6176	20488.2		11780	4080	1772645	9383	407931	41.5	3625.81
341700	Anhui	Chizhou	1.17169e+06	3.27651e+06	2012	161.9	10.4413	4174466	2.9471	0.475	44.2584	21385.7	7986	4818	2243	1127224	14134	185861	25.4	3615.48
341800	Anhui	Xuancheng	1.30548e+06	3.33986e+06	2012	279.6	10.6131	7574700	2.9636	0.467	47.2074	20477.9		8648	4338	1786775	54472	260827	72.9	3915.5
350100	Fujian	Fuzhou	1.41006e+06	2.8313e+06	2012	655.3	12.8455	42182887	5.8304	0.6479	27.6346	29398.7	11492	26696	16140	4107344	64780	957850	622.1	10643.9
350200	Fujian	Xiamen	1.32491e+06	2.6658e+06	2012	190.9	15.3804	28170697	7.7392	0.886	30.3349	37576	13455	11311	8664	4609779	138129	707102	613.9	12953.4
350300	Fujian	Putian	1.39062e+06	2.76139e+06	2012	329.3	14.7692	12027880	4.2957	0.518	28.0197	24690.4	10311	9240	8092	1177859	18832	419562	84.3	6538.06
350400	Fujian	Sanming	1.23028e+06	2.83506e+06	2012	274.2	11.5018	13392862	5.3422	0.521	28.5649	23428.6	9375	11134	4534	1532235	25314	382704	213.4	5343.1
350500	Fujian	Quanzhou	1.33145e+06	2.72516e+06	2012	693.2	12.7437	47264953	5.7291	0.604	27.2826	32282.8	11915	24198	11225	3564437	74016	826325	447	6161.9
350600	Fujian	Zhangzhou	1.26156e+06	2.62297e+06	2012	482.5	13.918	20177971	4.1433	0.52	26.5431	23951.4	10389	14453	5862	2217738	30894	405618	156.4	5280.64
350700	Fujian	Nanping	1.28851e+06	2.95934e+06	2012	313.9	11.0934	9967580	3.7756	0.516	31.5556	22235.2	8893	12571	4668	1311031	14619	301275	265.1	4871.33
350800	Fujian	Longyan	1.17843e+06	2.71619e+06	2012	297.7	13.6764	13746498	5.359	0.494	27.4482	23764.7	9396	12793	3663	1649299	26751	389925	222.8	5633.52
350900	Fujian	Ningde	1.42392e+06	2.93739e+06	2012	342.3	14.5422	10777262	3.8015	0.506	27.3432	21825.4	8829	10054	4228	1421845	11981	348037	119.9	6904.41
360100	Jiangxi	Nanchang	1.06511e+06	3.07947e+06	2012	507.9	13.4829	30005236	5.8715	0.6878	45.4352	23602.4	9730	21541	8141	3455062	44786	633232	578.3	5879.99
360200	Jiangxi	Jingdezhen	1.17633e+06	3.16668e+06	2012	166.7	12.9957	6282524	3.9151	0.5985	39.9387	21621.3	9175	4968	2583	1207087	9530	181722	70.4	3593.49
360300	Jiangxi	Pingxiang	872510	2.93233e+06	2012	192.4	12.8964	7330597	3.9186	0.6231	53.2283	21257.2		7962	3837	1343449	15671	208835	83	3585.23
360400	Jiangxi	Jiujiang	1.00231e+06	3.14859e+06	2012	508.6	12.615	14201046	2.9785	0.4627	45.6159	20330.4	7785	15445	7972	2980139	16597	552883	252.8	3652.14
360500	Jiangxi	Xinyu	961624	2.9782e+06	2012	120.5	12.6369	8303232	7.2266	0.6559	50.5432	22470.3		4380	2260	1256867	14369	184475	62	3287.66
360600	Jiangxi	Yingtan	1.17571e+06	3.04452e+06	2012	124	12.5828	4821747	4.2449	0.5125	43.9054	19882.7	8803	3629	2287	880542	5823	126831	37.7	3790.06
360700	Jiangxi	Ganzhou	1.02681e+06	2.74567e+06	2012	926.7	12.5	15084851	1.7873	0.4116	36.0225	18704.3	5301	25122	9414	4041635	14984	943613	210.1	4659.81
360800	Jiangxi	Ji' an	968365	2.88116e+06	2012	505.5	13.1246	10062610	1.866	0.4162	44.8439	20133.7		14265	6336	2469444	11690	549380	230.7	3446.01
360900	Jiangxi	Yichun	968111	3.03064e+06	2012	573.1	13.069	12476000	2.2855	0.4027	49.0215	18895.8		16669	7324	2692561	19493	543554	121.7	3595.1
361000	Jiangxi	Fuzhou	1.11964e+06	2.95751e+06	2012	417.8	13.0147	8250400	2.0922	0.4071	39.8429	18932.5	8095	8604	4582	2022092	18075	419226	123.7	3495.09
361100	Jiangxi	Shangrao	1.20327e+06	3.10988e+06	2012	760.3	12.022	12653897	1.9077	0.4356	40.9476	20177.4	7011	18212	9492	3042588	14842	697366	115.3	3578.6
370100	Shandong	Jinan	1.06974e+06	3.98557e+06	2012	609.2	11.7939	48036762	6.9444	0.7159	75.2139	32569.8	11786	35194	19467	4656731	101185	819974	1147.4	8061.97
370200	Shandong	Qingdao	1.32744e+06	4.00029e+06	2012	769.6	9.79085	73021100	8.268	0.6315	51.296	32144.7	12366	41186	21593	7659801	172904	1432445	530.4	9092.82
370300	Shandong	Zibo	1.14328e+06	3.99158e+06	2012	423.7	9.14677	35572100	7.7876	0.4661	70.7232	28188.8		22478	11892	2908832	79820	733619	258.9	4900.97
370400	Shandong	Zaozhuang	1.10955e+06	3.79463e+06	2012	394.8	19.9696	17029205	4.5262	0.494	66.6318	22960.2		13612	5387	1871868	19146	374087	107.3	4287.14
370500	Shandong	Dongying	1.17522e+06	4.1117e+06	2012	185.5	8.84574	30006600	14.5395	0.4334	68.9312	30952.9	11489	10585	4313	2083973	32217	474179	122.5	4919.27
370600	Shandong	Yantai	1.37059e+06	4.09733e+06	2012	650.3	8.16577	52813800	7.5672	0.5011	45.4796	30044.9		36004	17845	4768714	131381	964213	584	5999.17
370700	Shandong	Weifang	1.23282e+06	3.99689e+06	2012	878.9	10.7	40124300	4.3681	0.5237	61.6803	25817.5	11797	46750	24722	4255938	125780	1149141	301.4	4480.08
370800	Shandong	Jining	1.04487e+06	3.8382e+06	2012	847.1	14.1302	31893700	3.9165	0.358	70.9769	25454.3	10002	43355	27677	3624886	67821	891067	191.9	3971.75
370900	Shandong	Tai' an	1.06195e+06	3.91237e+06	2012	558.9	12.0007	25470100	4.185	0.3697	70.8415	25658.5	10194	23021	10405	2426677	34129	477007	122	4827.32
371000	Shandong	Weihai	1.47444e+06	4.10086e+06	2012	253.6	7.25266	23378600	9.2148	0.5925	37.1354	28630.3	13962	16203	4992	2443651	69604	491796	160.4	4845.55
371100	Shandong	Rizhao	1.25377e+06	3.89004e+06	2012	288.1	10.156	13525700	4.7851	0.3583	57.0817	22817.1	10026	9795	5071	1380239	13690	316053	40.9	4522.28
371300	Shandong	Linyi	1.18252e+06	3.84879e+06	2012	1083.8	11.2556	30128100	2.9808	0.336	62.6033	24452	9149	39377	13933	3489792	41778	852508	311.2	3885.36
371400	Shandong	Dezhou	1.01195e+06	4.04814e+06	2012	577.5	13.0344	22305600	3.971	0.3067	80.7204	22440.4		18246	8648	2421075	32909	516664	126.5	4147.04
371500	Shandong	Liaocheng	955522	3.95197e+06	2012	594.5	13.2302	21467500	3.6573	0.333	80.1669	23685		21350	8379	2169992	32056	549248	95.9	4106.09
371600	Shandong	Binzhou	1.11092e+06	4.09268e+06	2012	380.9	11.0496	19877262	5.2591	0.3768	74.6302	25810		21852	8218	2265906	39752	513378	146	3027.34
371700	Shandong	Heze	955048	3.80321e+06	2012	957.3	14.1165	17873557	2.1461	0.4001	74.0422	19140.1		26793	13082	2814870	41366	721354	66.1	3396.89
410100	Henan	Zhengzhou	761956	3.72532e+06	2012	1072.5	9.58267	55497869	6.2054	0.6628	76.2586	24246	12531	55252	17576	7006980	152706	1240176	624.3	5643.08
410200	Henan	Kaifeng	857864	3.73129e+06	2012	544.4	10.3525	12070542	2.5922	0.397	70.058	17544.7	7414	16803	7643	1716852	18596	335392	79	3369.63
410300	Henan	Luoyang	635443	3.67719e+06	2012	709.7	10.2078	29811236	4.5316	0.4793	57.1738	22635.6	7777	29157	13652	3451128	69057	791906	164.6	3729.86
410400	Henan	Pingdingshan	728627	3.62819e+06	2012	545.6	11.3377	14957963	3.038	0.4497	67.4161	20610.1	7518	22703	9830	2096506	24834	456050	91.3	3126.67
410500	Henan	Anyang	828230	3.87285e+06	2012	593	9.94711	15668969	3.0624	0.4243	71.3776	21042.1	8618	20881	10228	2048109	35991	461081	117.7	2680.35
410600	Henan	Hebi	825972	3.8551e+06	2012	163.1	10.7909	5457806	3.4456	0.5156	74.2263	19283.7	9388	6315	3217	834956	7028	166482	46.1	2937.81
410700	Henan	Xinxiang	811110	3.80158e+06	2012	617	10.3256	16197714	2.8598	0.4469	77.1868	20159.2	8647	25385	8345	2415023	29536	529562	112.1	2756.25
410800	Henan	Jiaozuo	726932	3.77778e+06	2012	367.3	9.9187	15513469	4.4029	0.5072	77.5974	20136.2	10113	14492	7479	1659704	32829	331297	87	3017.05
410900	Henan	Puyang	910812	3.87334e+06	2012	421.3	10.7212	9896987	2.7654	0.352	77.061	19511	6945	12652	5983	1506609	18385	353586	55.9	3066.35
411000	Henan	Xuchang	789099	3.66474e+06	2012	494.2	10.185	17161891	3.9947	0.4283	77.1288	19684.5	9819	15791	8678	1783912	21039	419105	106.3	2985.24
411100	Henan	Luohe	810471	3.6194e+06	2012	275	10.0216	7971238	3.1211	0.4284	76.1555	19135.8	8755	10109	4184	1117042	5956	225757	38.7	2854.29
411200	Henan	Sanmenxia	551391	3.6795e+06	2012	226.1	9.14742	11273204	5.0408	0.476	48.0149	19184.2	8003	10647	3459	1371262	22354	292545	147.9	2897.71
411300	Henan	Nanyang	668948	3.53851e+06	2012	1206.3	10.4205	23407260	2.3086	0.3681	56.6839	19543.8	7752	32395	17217	3865551	51855	814085	119.3	2649.42
411400	Henan	Shangqiu	966135	3.7066e+06	2012	934.1	10.0716	13972750	1.9029	0.3349	68.6355	18312.5	6426	22922	10986	2863128	18658	739537	75.7	2615.2
411500	Henan	Xinyang	917482	3.45136e+06	2012	855.2	10.5564	13973205	2.2347	0.3819	56.0004	17255.8	7008	17753	7366	2771114	18281	750983	89.5	2991.69
411600	Henan	Zhoukou	898571	3.63519e+06	2012	1229.2	9.48514	15747181	1.7734	0.3344	71.1158	16503	6199	26854	11638	3235596	26306	852638	56.5	2554.25
411700	Henan	Zhumadian	840913	3.53927e+06	2012	899.2	12.2195	13735463	1.9592	0.3344	65.6472	17671	6599	23523	11000	2689825	27966	612713	66.3	2412.46
420100	Hubei	Wuhan	882753	3.28314e+06	2012	821.7	10.625	80038200	7.9482	0.5484	60.5663	27061	11190	54930	26420	8855477	206490	1338027	1182.1	6895.37
420200	Hubei	Huangshi	954969	3.21168e+06	2012	261.5	13.6486	10409500	4.2703	0.6008	52.4532	20014	7630	9580	4321	1399910	17057	258973	113.5	3445.19
420300	Hubei	Shiyan	503343	3.46148e+06	2012	346	14.6517	9556800	2.8471	0.3596	42.1794	16011	4566	13446	7747	2077542	25447	350342	109.8	3815.63
420500	Hubei	Yichang	579304	3.27334e+06	2012	399	8.2769	25088900	6.1517	0.5359	53.5504	20510	8046	19112	8794	2956297	47996	458187	183.4	4054.84
420600	Hubei	Xiangfan	645575	3.41123e+06	2012	594	12.0885	25019600	4.5167	0.5368	53.1558	19043	8684	22105	9900	3139677	45582	555435	150	3504.67
420700	Hubei	Ezhou	924925	3.254e+06	2012	109.4	10.4762	5603900	5.3192	0.6206	58.9693	19306.6	9072	3780	1908	626832	7828	111320	40.9	3625.85
420800	Hubei	Jingmen	715389	3.31911e+06	2012	302.3	9.46215	10852600	3.7649	0.5001	61.22	19628	9387	10881	5180	1421971	14715	228713	107.3	3448.05
420900	Hubei	Xiaogan	834013	3.33447e+06	2012	526.9	12.382	11051600	2.0934	0.4963	59.8124	19336	7988	11681	6643	2017925	23352	402744	85.6	1816.9
421000	Hubei	Jingzhou	721080	3.19883e+06	2012	663.3	7.25868	11960200	2.0912	0.4645	59.5977	18211	8710	20569	9154	2268341	22638	401004	111.6	3541.62
421100	Hubei	Huanggang	975848	3.30273e+06	2012	748.2	14.0705	11928800	1.922	0.2352	49.7186	16765	6142	20057	10282	2719488	36848	596047	174	2942.88
421200	Hubei	Xianning	877333	3.16999e+06	2012	297.9	15.9672	7609900	3.0791	0.4645	51.1774	18218	8593	10656	5537	1435442	18020	260406	71.2	2655.41
421300	Hubei	Suizhou	784735	3.4104e+06	2012	256.9	10.9007	5905200	2.7163	0.396	57.2324	18171	8419	6349	3711	855449	10844	164789	224.9	3105.95
430100	Hunan	Changsha	792599	3.00579e+06	2012	660.6	15.3199	63999097	8.9903	0.6938	62.2565	30287.9	15763	46382	20268	6246207	167458	1166756	997.6	5602.51
430200	Hunan	Zhuzhou	838681	2.88536e+06	2012	395.8	14.7882	17613222	4.5235	0.591	54.1694	25915.8		18533	8115	2302837	30760	431015	128.1	3610.98
430300	Hunan	Xiangtan	743516	2.94625e+06	2012	291.8	12.1296	12823929	4.6249	0.5402	66.0639	23549		12085	6155	1451958	21748	233475	123.5	3280.55
430400	Hunan	Hengyang	748716	2.84183e+06	2012	800.2	12.6181	19577018	2.7258	0.479	57.5462	20380.2		25555	13000	3042955	14997	560212	178.3	2643.2
430500	Hunan	Shaoyang	579894	2.84372e+06	2012	801.3	13.05	10284120	1.4406	0.3606	54.7174	15457.1		24104	16398	2479748	6464	581522	142.3	2656.93
430600	Hunan	Yueyang	794808	3.09991e+06	2012	537.8	10.92	18379000	4	0.493	54.5105	22111		16384	8920	2348205	29322	482251	89.1	3068.29
430700	Hunan	Changde	626340	3.11366e+06	2012	629	11.02	20385039	3.5475	0.4295	52.7229	19858		20466	22204	2549661	14659	526456	139.9	3149.42
430800	Hunan	Zhangjiajie	530317	3.11844e+06	2012	149.6	13.5	3389900	2.27	0.411	32.3589	15640.9		6098	2479	808328	5014	179288	21	2856.54
430900	Hunan	Yiyang	673003	3.03561e+06	2012	481.9	12.835	10202773	2.3572	0.4215	55.5345	19764.9		15284	7087	1722440	12907	337615	102.5	2743.98
431000	Hunan	Chenzhou	812995	2.73766e+06	2012	509.8	11.6564	15172679	3.2848	0.4528	43.4358	20015.6	7410	20103	7888	2486413	35019	562460	106	2834.02
431100	Hunan	Yongzhou	673040	2.72252e+06	2012	620.3	11.9987	10595951	2.0239	0.3987	50.1012	19670.7		18655	7279	2200029	10922	516610	113.9	2299.54
431200	Hunan	Huaihua	497167	2.90972e+06	2012	516.5	13.0766	10010673	2.1018	0.3901	52.3731	15666.3		25113	12920	2225273	10062	501357	156.9	2382.75
431300	Hunan	Loudi	647039	2.94022e+06	2012	437.8	11.4943	10026518	2.6367	0.3923	56.9228	19194.4		12443	6736	1652037	8287	356216	81.1	2368.05
440100	Guangdong	Guangzhou	876251	2.46917e+06	2012	822.3	12.44	135512072	10.5909	0.8502	42.1158	38053.5	16788			13436451	521165	2234976	0	12000.9
440200	Guangdong	Shaoguan	886453	2.63329e+06	2012	326.5	11.15	9064760	3.1702	0.533	36.6863	23183.6		12266	6058	1480357	26210	309564	101.7	3761.61
440300	Guangdong	Shenzhen	943801	2.39859e+06	2012	287.6	19.38	129500601	12.3247	1	37.6561	40741.9		26205	24042	15657078	791239	2462099	2695.7	18995.9
440400	Guangdong	Zhuhai	868867	2.33855e+06	2012	106.6	14.2315	15037642	9.5471	0.8782	36.4744	32978.2		6878	4865	2122023	88312	438581	183.5	10668
440500	Guangdong	Shantou	1.18807e+06	2.49924e+06	2012	532.9	12.82	14250138	2.6231	0.695	31.6956	20023.5	9032	12361	6059	1729327	23952	446549	275.8	5878.88
440600	Guangdong	Foshan	818723	2.42662e+06	2012	377.7	12.0976	66130223	9.1259	0.9487	45.8877	34579.7		25338	13344	4339550	168320	966523	401.4	7957.72
440700	Guangdong	Jiangmen	796607	2.34494e+06	2012	391.8	10.8397	18803941	4.2028	0.632	40.7268	27016.6	11345	15127	7590	1881150	54117	440191	215	5443.88
440800	Guangdong	Zhanjiang	543369	2.19846e+06	2012	785.2	23.9307	18602206	2.4531	0.383	35.9518	20227.3		22041	10125	2182446	15815	532741	129.1	4996.75
440900	Guangdong	Maoming	620065	2.30354e+06	2012	748.9	14.37	19361785	3.2678	0.3743	39.6419	18034.1		17901	10008	1922682	10198	506828	64.6	3746.51
441200	Guangdong	Zhaoqing	738489	2.47915e+06	2012	427.6	17.07	14623503	3.6864	0.4262	40.8255	21754.4	10365	11084	4213	1764897	38605	418212	187.2	4479.05
441300	Guangdong	Huizhou	976051	2.46661e+06	2012	341.9	11.5814	23675499	5.0873	0.639	34.1531	29965	11483	14485	9009	2740831	51031	626047	122	5662.44
441400	Guangdong	Meizhou	1.12587e+06	2.58865e+06	2012	521.4	13.6188	7459800	1.7425	0.4342	29.5482	18699.2		11389	7880	1755253	24303	384374	118	3769.76
441500	Guangdong	Shanwei	1.08444e+06	2.45235e+06	2012	347.2	18.2317	6104079	2.0608	0.546	29.0259	18422	8569	6095	4653	879872	6822	231324	24.2	3648.39
441600	Guangdong	Heyuan	1.01412e+06	2.55915e+06	2012	355.1	13.7893	6152596	2.0536	0.4046	32.7807	16519.8		7649	4251	1344731	11970	300538	55.7	3872.36
441700	Guangdong	Yangjiang	705325	2.31167e+06	2012	282.5	16.29	8870330	3.6096	0.48	39.0353	19120.1		6450	3603	1029023	13108	238597	65.8	4408.92
441800	Guangdong	Qingyuan	800298	2.56992e+06	2012	405.7	13.15	10250321	2.732	0.4793	39.2118	19513.8	8612	10670	6686	1720102	19610	403473	90.9	4408.01
441900	Guangdong	Dongguan	915172	2.42697e+06	2012	187	11.6203	50101727	5.8804	0.8867	41.5504	42944.2	24944	24042	14043	3855844	185411	927975	1019.8	8099.61
442000	Guangdong	Zhongshan	868477	2.37711e+06	2012	152	12.2	24410432	7.7527	0.8792	39.6709	31129.8	18109	11336	5688	2152501	109585	603403	125	5300.23
445100	Guangdong	Chaozhou	1.20139e+06	2.55216e+06	2012	264.8	14.7823	7066543	2.6252	0.6315	28.4562	17645	8889	5602	4003	778125	14860	196790	46	3979.59
445200	Guangdong	Yeyang	1.14042e+06	2.4943e+06	2012	673.9	12.3	13967948	2.3532	0.49	31.6052	18901		9976	8228	1494776	16475	386506	117.3	3293.72
445300	Guangdong	Yunfu	701804	2.39695e+06	2012	287	15.85	5404494	2.2539	0.391	41.7637	18332.1	9222	6026	3829	951540	15638	211785	65.8	4094.43
450100	Guangxi	Nanning	357094	2.40568e+06	2012	713.5	6.55	25031812	3.5133	0.5628	49.2391	22561.2	6777	29650	16253	3765096	51532	660682	573.2	5618.65
450200	Guangxi	Liuzhou	441464	2.61775e+06	2012	372.3	13.4296	18206066	4.7795	0.5825	49.6628	22181.5	6746	17644	8265	2211699	31947	403249	189.9	4292.94
450300	Guangxi	Guilin	554132	2.66861e+06	2012	522.1	11.55	14850212	3.0849	0.4279	47.4778	22299.8	7328	14913	9337	2613324	31508	469804	398.7	3975.44
450400	Guangxi	Wuzhou	614528	2.46459e+06	2012	329.5	19.9694	8325790	2.8523	0.4684	42.9775	20562.8	6592	8851	4536	1592109	17059	378250	101.2	3146.02
450500	Guangxi	Beihai	453207	2.25779e+06	2012	168.1	12.8	6307923	4.0418	0.5201	44.021	21201.7	7227	6140	3026	987310	16568	173621	53.3	4277.39
450600	Guangxi	Fangchenggang	312969	2.2752e+06	2012	91.6	15.19	4439937	5.0302	0.5192	43.691	22203.4	7946	2811	1094	747312	4865	121176	29.3	3227.22
450700	Guangxi	Qinzhou	418688	2.31193e+06	2012	391.7	15.18	6913216	2.2147	0.3414	47.1031	21599.8	7140	11512	3695	1225149	11016	308581	65	3725.39
450800	Guangxi	Guigang	513698	2.44004e+06	2012	529.9	15.35	6791828	1.6281	0.4373	47.4937	19314.2	7253	10364	5325	1262428	5703	339706	77.2	3295.67
450900	Guangxi	Yulin	537464	2.34573e+06	2012	691.9	14.46	11020800	1.9822	0.4319	43.8231	22171	7269	16776	7319	1926529	17430	505498	170.4	2980.15
451000	Guangxi	Baise	131676	2.50271e+06	2012	408.6	16.9531	7552415	2.1539	0.2981	33.779	19561	4774	11974	8685	2148507	25593	510536	144.8	2747.03
451100	Guangxi	Hezhou	646335	2.56383e+06	2012	226.4	14.0827	3942144	1.9904	0.3894	42.9027	19855	5823	5455	2578	976865	10738	231202	61.5	2233.74
451200	Guangxi	Hechi	287995	2.57855e+06	2012	411.6	14.78	4927088	1.4472	0.3036	42.4557	17963.8	4620	11174	5308	1752715	13638	378415	105.2	2718.65
451300	Guangxi	Laibin	450906	2.49738e+06	2012	260.3	14.92	5142945	2.4183	0.364	49.0926	21499.3	6231	7311	3043	1198180	11754	266218	50.9	2678.43
451400	Guangxi	Chongzuo	235811	2.34118e+06	2012	245.4	15.8711	5305064	2.6288	0.3294	41.9041	19370.5	6263	5634	2901	1309872	11663	276296	68.3	2265.5
460100	Hainan	Haikou	577955	2.06233e+06	2012	161.6	12.52	8187550	3.8634	0.7548	22.1683	22331	8134	9910	5912	1138450	16064	212175	46	6516.64
460200	Hainan	Sanya	478104	1.90126e+06	2012	57.3	14.5833	3309625	4.6366	0.6832	18.8592	23295	8825	2477	1254	827333	25234	121763	48	11430.7
500000	Chongqing	Chongqing	272757	3.18179e+06	2012	3343.4	11.08	114096000	3.8914	0.5698	50.7495	21003	7526	121319	51990	30463599	298409	4714875	152.2	6482.67
510100	Sichuan	Chengdu	-101190	3.24556e+06	2012	1173.3	10.1107	81389438	5.7624	0.6844	60.4444	27194	11501	85000	42800	9838477	190863	1622941	1642.3	6668.38
510300	Sichuan	Zigong	-30421	3.09173e+06	2012	328.5	12.1555	8847971	3.2787	0.4444	66.4159	19447	3926	13428	3773	1288014	13187	222044	44.3	3631.44
510400	Sichuan	Panzhihua	-323466	2.81997e+06	2012	111.9	8.78924	7400348	6.0391	0.6301	21.6609	22808	8728	7954	3660	1081729	12081	229715	74.7	4339.28
510500	Sichuan	Luzhou	64773.3	2.997e+06	2012	505.2	13.2684	10304538	2.4317	0.4173	54.3546	21979	7463	18751	7311	2123111	9361	480275	116.5	3278.49
510600	Sichuan	Deyang	-52990.1	3.29871e+06	2012	391.5	8.72242	12802046	3.5945	0.4479	59.3105	22374	8953	14663	7505	1666553	22789	281945	76.5	3855.28
510700	Sichuan	Mianyang	-27371.4	3.37928e+06	2012	545.4	9.60192	13464220	2.7056	0.4364	48.8337	20755	8213	25069	10172	2505571	41211	440934	251.7	4116.63
510800	Sichuan	Guangyuan	72603.5	3.42624e+06	2012	311.7	9.51463	4686575	1.8627	0.3642	51.0673	17012	6353	13442	5426	1576394	8369	332675	105.9	3646.24
510900	Sichuan	Suining	44637.4	3.24262e+06	2012	376.1	9.86653	6824097	2.0908	0.4171	61.6963	18716	7017	12921	5902	1333162	7273	289671	46.3	3713.59
511000	Sichuan	Neijiang	-8446.26	3.13136e+06	2012	426.6	10.1456	9781812	2.6341	0.4184	64.7237	19142	8283	16887	4579	1420276	6579	295020	69.1	3503.44
511100	Sichuan	Leshan	-137616	3.0847e+06	2012	355.1	8.98559	10377500	3.0386	0.4297	46.8888	20397	7746	14124	7148	1687162	14388	303390	57.6	4249.76
511300	Sichuan	Nanchong	113125	3.30657e+06	2012	759.6	9.55093	11803603	1.8757	0.3934	62.1211	17225	6726	23160	10423	2787446	11791	672683	100.4	3746.98
511400	Sichuan	Meishan	-118572	3.16457e+06	2012	350.4	9.83138	7752152	2.6168	0.3757	56.0955	19766	8236	11571	3531	1432902	5761	261640	23.8	3731.17
511500	Sichuan	Yibin	-35247.5	3.01184e+06	2012	546.6	10.4621	12427582	2.7865	0.4108	56.4229	20522	7771	20288	5203	2190349	25709	479162	98.8	3712.47
511600	Sichuan	Guang' an	157792	3.22081e+06	2012	468.5	12.4331	7522228	2.341	0.3291	61.2676	19973	7474	10821	4423	1486612	5823	330735	182	3484.2
511700	Sichuan	Dazhou	247736	3.32823e+06	2012	695.6	10.7309	11354623	2.0685	0.361	55.3019	16949	7047	19471	9193	2403530	12480	504472	107.2	3662.98
511800	Sichuan	Yaan	-223072	3.1642e+06	2012	156.5	10.6246	3980524	2.6157	0.383	35.3588	20049	8093	8387	4700	930050	25778	142272	71.4	4079.32
511900	Sichuan	Bazhong	189609	3.40022e+06	2012	390	7.92385	3904003	1.1823	0.3322	53.8914	16999	5387	12160	6246	1675668	5185	404231	43.7	2977.76
512000	Sichuan	Ziyang	11030.3	3.18293e+06	2012	505.9	9.43284	9847194	2.7283	0.3615	60.3622	20751	7708	17428	6649	1540424	17298	310995	98.8	3286.58
520100	Guizhou	Guiyang	168690	2.81995e+06	2012	374.5	10.73	17003048	3.8447	0.7052	44.626	21796.3	8488	21698	11820	3493275	65869	626051	244.8	4452.3
520200	Guizhou	Liupanshui	-10936.1	2.73988e+06	2012	322.5	12.8942	7386526	2.5877	0.2553	30.6966	18764		11318	3954	1880834	9889	349655	41	2807.03
520300	Guizhou	Zunyi	203005	2.96867e+06	2012	771.4	10.5	13439251	2.2001	0.3986	46.0946	19747.6	6061	23290	8507	3201956	29850	739746	380	3376.52
520400	Guizhou	Anshun	94745.7	2.72479e+06	2012	284.4	12.39	3526171	1.5454	0.1825	35.4104	18617.5	5088	6993	2686	1307907	8763	263998	42.4	2812.99
520500	Guizhou	Bijie	21059.3	2.84393e+06	2012	858	28.379	8779637	1.3461	0.2999	33.4096	19600	4926	21075	5561	3155951	13927	761223	53.9	2903.93
520600	Guizhou	Tongren	345686	2.95071e+06	2012	426.5	13.8751	4439100	1.4379		46.6292	15900	4802	13557	7666	2069073	5253	466760	77.1	2948.32
530100	Yunnan	Kunming	-213788	2.65903e+06	2012	543.5	10.5887	30111433	4.6256	0.6706	21.4708	25240.3	8017	44500	38058	5255360	97057	915207	225.3	5405.03
530300	Yunnan	Qujing	-106228	2.69231e+06	2012	637.4	11.9021	14001655	2.3661	0.4036	22.9504	21623.2	6528	23518	6198	2819310	26254	679080	110.7	2805.84
530400	Yunnan	Yuxi	-285236	2.52284e+06	2012	214.1	9.73183	10001749	4.3037	0.4288	23.025	21384.3	7527	10776	4406	1687581	16581	254599	121	3660.54
530500	Yunnan	Baoshan	-608305	2.62986e+06	2012	255.6	12.5199	3899564	1.5397	0.2783	23.6742	18906.6	5668	8591	2971	1415713	8183	287878	62.2	4081.9
530600	Yunnan	Zhaotong	-97988.7	2.90957e+06	2012	583.3	12.3266	5555967	1.0528	0.2504	29.8946	16394	4820	14540	3804	2480858	12011	576817	17.7	2935.66
530700	Yunnan	Lijiang	-441897	2.83951e+06	2012	119	12.4172	2122389	1.687	0.3146	16.5673	18620.5	5322	3837	1044	1067345	6857	189118	44.8	3087.65
530800	Yunnan	Puer	-440749	2.42312e+06	2012	251.7	12.11	3668537	1.4286	0.3472	24.7932	17266.8	5896	7760	2189	1700890	8776	285200	84.3	2591.81
530900	Yunnan	Lincang	-543885	2.5113e+06	2012	236.4	13.0738	3529771	1.4376	0.3272	24.9224	16398	5416	7317	2334	1606231	3853	310357	64.5	2429.49
540100	Tibet	Lasa	-1.3213e+06	3.26854e+06	2012	50.4	15.48	2601358	4.5019	0.2257	17.5713	19545	7082	2301	1541	5781655	41044	409441	0	3010.87
610100	Shaanxi	Xi' an	343606	3.64059e+06	2012	796	10.9742	43661000	5.1166	0.7151	54.7038	29982.1	11442	44239	23051	5974937	59301	1080419	612.3	6203.85
610200	Shaanxi	Tongchuan	360482	3.76421e+06	2012	85.3	9.59064	2733060	3.2556	0.6044	47.7366	21929.2	7134	4236	2155	719436	3775	164350	66.7	3077.38
610300	Shaanxi	Baoji	198796	3.66678e+06	2012	383.9	9.39545	13743280	3.6826	0.4427	47.4099	25776.9	7373	15854	4665	2035338	16778	539293	130.8	3091.52
610400	Shaanxi	Xianyang	304809	3.71559e+06	2012	527.9	9.61943	15736770	3.1982	0.452	54.9287	25757.6	7464	20849	8566	2363626	12457	643765	105.1	3761.29
610500	Shaanxi	Weinan	434923	3.73967e+06	2012	565.1	9.08606	11537980	2.1717	0.3645	58.1648	21808.4	6602	15823	7895	2424077	10951	663959	96.5	2896.98
610600	Shaanxi	Yan'an	379932	3.90528e+06	2012	235.4	9.88774	12710200	5.7876	0.3617	39.6794	24747.6	7655	9543	3100	2642413	21479	518799	67.2	3235.95
610700	Shaanxi	Hanzhong	193082	3.5214e+06	2012	384.3	8.79811	7545720	2.2084	0.4026	46.1388	19827.1	6181	16300	5901	1958365	10641	436088	69.7	2791.52
610800	Shaanxi	Yulin	392577	4.08693e+06	2012	374.6	10.3917	26698800	7.9587	0.513	35.2925	24140	7681	15269	9706	3988792	48166	965976	106.9	3557.43
610900	Shaanxi	Ankang	362186	3.48875e+06	2012	306	8.63144	4969080	1.8878	0.3927	41.9345	20299.7	5815	9579	4094	1622823	6127	461997	70.9	3097.12
611000	Shaanxi	Shangluo	446737	3.59315e+06	2012	248.8	9.98377	4233100	1.8097	0.4367	40.4493	19997.6	5425	8180	3278	1340284	6420	387352	53	2865.48
620100	Gansu	Lanzhou	-118384	3.88812e+06	2012	321.5	10.5751	15638180	4.3175	0.7834	47.0884	18442.8	6224	20917	11149	2025976	27991	403815	468.3	5130.45
620200	Gansu	Jiayuguan	-571064	4.30009e+06	2012	19.8	6.86695	2691460	11.5123	0.9338	63.4078	22005.9		1478	778	196245	1329	20581	12	3098.08
620300	Gansu	Jinchang	-253221	4.12651e+06	2012	46.7	9.46237	2433884	5.2157	0.6412	47.2966	23295.1	7885	2146	1308	335796	1910	53972	34.7	2318.57
620400	Gansu	Baiyin	-32873.6	3.91694e+06	2012	175.7	12.3402	4337651	2.5274	0.4154	46.4691	18532.7		6135	2468	1128420	6677	232863	61.8	2981.53
620500	Gansu	Tianshui	66439.5	3.6953e+06	2012	375.7	15.2091	4128747	1.2593	0.3111	44.9539	15177.3		10349	3827	1591448	8346	348281	80	3160.81
620600	Gansu	Wuwei	-167435	4.09362e+06	2012	190	13.1455	3415423	1.8759	0.3088	47.7972	15397.4		7130	5429	1225756	2937	208301	34.2	3106.06
620700	Gansu	Zhangye	-439330	4.19318e+06	2012	130.8	11.0008	2919280	2.4204	0.3711	51.2647	14394.7		4379	2343	853561	4874	149867	68.9	2610.55
620800	Gansu	Pingliang	147081	3.77074e+06	2012	234	13.8985	3245086	1.5607	0.3165	42.9343	15505.8		8845	3081	1240596	6447	312147	46	3127.17
620900	Gansu	Jiuquan	-748390	4.36257e+06	2012	98.8	9.44162	5745681	5.2116	0.5215	53.0896	20062		6005	2766	889284	6782	142167	50	2679.63
621000	Gansu	Qingyang	229089	3.86895e+06	2012	262.3	15.3492	5293638	2.3882	0.2801	40.7676	16661.5	4262	7354	2979	1587875	14270	294033	62.5	3701.25
621100	Gansu	Dingxi	-49059.8	3.74831e+06	2012	296.3	12.4793	2232711	0.8157	0.2583	40.8319	14280.8		10368	3362	1486708	9733	307267	73.3	2744.02
621200	Gansu	Longnan	20047.1	3.57635e+06	2012	284.9	16.649	2259756	0.8809	0.2337	38.9578	14076.7		5981	2584	1470433	4144	283952	66.1	2716.01
630100	Qinghai	Xining	-311910	3.94687e+06	2012	198.5	10.3697	8510857	3.8034	0.6772	40.3705	18946	6304	13921	16263	1853230	12479	429004	225	4336.46
630200	Qinghai	Haidong	-234023	3.88827e+06	2012	167	12.34	2741300	1.9323	0.2585	42.7437	17111.8	5800						0	2508.33
640100	Ningxia	Yinchuan	115697	4.10618e+06	2012	167.2	13.3333	11509344	5.6528	0.7505	43.8585	21619.7	8341	10659	5829	1867446	32391	187039	287.5	4187.26
640200	Ningxia	Shizuishan	128745	4.18859e+06	2012	74.2	10.6809	4099688	5.5566	0.6333	43.2572	20294.1	8279	3898	1879	777124	3897	125073	53.9	2838.11
640300	Ningxia	Wuzhong	132576	4.01391e+06	2012	141.6	13.9468	3150281	2.4166	0.3998	40.0026	17844.5	6767	4702	2004	1399374	6818	178010	84.1	3221.19
640400	Ningxia	Guyuan	104617	3.83878e+06	2012	154.2	12.8655	1584544	1.2619	0.2622	41.9054	16854.1	4984	4466	2019	1359933	4698	203186	50.6	2815.48
640500	Ningxia	Zhongwei	43957.6	3.96228e+06	2012	120	13.7321	2505881	2.2779	0.329	45.3821	17866.5	7148	3220	1386	1008440	3763	134950	22.6	2765.29
650100	Xinjiang	Urumqi	-1.36531e+06	4.84091e+06	2012	257.8	10.1543	20040727	5.9645	0.9717	42.884	18385	10032	25579	12037	2956004	46315	497723	311.1	5110.57
650200	Xinjiang	Karamay	-1.53077e+06	5.0684e+06	2012	37.6	7.69231	8107054	13.5018	0.6263	22.8379	22936.9		1646	1136	701753	13377	163679	135.3	2741.74
110000	Beijing	Beijing	953631	4.37553e+06	2013	1316.3	10.56	195005600	14.8181	0.863	59.0715	40321	17101	115278	85819	41736563	2346742	6811775	5316	37402.7
120000	Tianjin	Tianjin	1.04289e+06	4.28468e+06	2013	1004	12.01	143701600	14.3129	0.82	83.3534	28984.4	15355.6	53062	32059	25492061	928087	4613571	1473.8	13636.8
130100	Hebei	Shijiazhuang	811632	4.12729e+06	2013	1003.2	12.8932	48636583	4.8491	0.4629	81.8644	24074	9546	47819	27059	5229442	80065	1161551	555.7	4942.72
130200	Hebei	Tangshan	1.12076e+06	4.34362e+06	2013	738.7	14.02	61212139	8.2831	0.5497	63.4645	26703.5	11674	38278	18134	4971792	90477	972513	219	5022.17
130300	Hebei	Qinhuangdao	1.18566e+06	4.39453e+06	2013	292.7	11	11687549	3.9889	0.4333	47.4696	24021.3	9007	13926	7629	2003166	13887	334332	115.1	6294.23
130400	Hebei	Handan	837438	3.95063e+06	2013	994	25.54	30615043	3.08	0.4791	84.898	20807	9307	35580	15510	3671338	54004	854747	158.2	4050.84
130500	Hebei	Xingtai	853988	4.02717e+06	2013	762.9	14.58	16045756	2.103	0.442	89.2127	18194.5	7446	26805	14019	2591944	12837	546510	130.1	3143.44
130600	Hebei	Baoding	863773	4.23352e+06	2013	1163.9	15.2757	29043115	2.4951	0.2757	73.229	19840	8533	34900	20429	4604250	24567	781797	191.8	3896.46
130700	Hebei	Zhangjiakou	831122	4.43905e+06	2013	466.9	10.2473	13169971	2.8201	0.4895	46.4219	19641.2	6583	19279	7129	2948208	13595	496296	135.5	3463.39
130800	Hebei	Chengde	1.03205e+06	4.51691e+06	2013	378.1	13.0458	12720917	3.3653	0.3274	37.438	19138	6381	15724	7684	2617543	21420	528348	8.7	3834.32
130900	Hebei	Cangzhou	1.00779e+06	4.16376e+06	2013	754.3	12.92	30129850	3.996	0.315	91.7775	22072.2	8470	26632	15497	3524113	20687	704699	119.1	4099.82
131000	Hebei	Langfang	983840	4.27363e+06	2013	422.4	19.45	19431340	4.6046	0.3953	89.0061	27090	10985	15547	8651	2924316	31634	536275	203.7	6523.38
131100	Hebei	Hengshui	934549	4.09794e+06	2013	447.5	17.1946	10702335	2.3889	0.4291	101.136	17808	7182	15146	8456	1855649	7906	340791	55.3	2718.36
140100	Shanxi	Taiyuan	630718	4.09251e+06	2013	367.5	9.29	24128724	6.5746	0.8412	51.2088	23881.4	11427.5	33515	18913	3191090	112969	547273	659.1	6923.31
140200	Shanxi	Datong	732601	4.32059e+06	2013	337.5	10.9	9674311	2.8707	0.5903	40.9714	21316.4	6441.34	15879	8712	2340574	11571	399104	71.8	3993.42
140300	Shanxi	Yangquan	731558	4.11235e+06	2013	132.7	9.91199	6118094	4.6001	0.6401	51.2532	23114.5	9756.58	6668	3746	863573	9244	188771	72.5	3118.44
140400	Shanxi	Changzhi	695928	3.92924e+06	2013	338.6	11.28	13337207	3.9343	0.4687	55.8486	22682.4	9230.98	14544	7716	2458799	28230	411983	166	3347.04
140500	Shanxi	Jincheng	684991	3.83043e+06	2013	219.3	9.63745	10319143	4.7119	0.5552	63.8834	23126.3	9136.78	9159	5830	1573164	21618	311163	43.8	4210.48
140600	Shanxi	Shuozhou	644371	4281405	2013	174.4	11.341	10264012	5.8989	0.5109	41.1477	23885.8	9148.92	6758	3478	1544659	14053	271039	75.2	2865.6
140700	Shanxi	Jinzhong	691971	4.02562e+06	2013	330.5	11.249	10222281	3.0977	0.4887	52.5562	23598.9	9099.1	13033	6666	2136333	17287	447918	126.3	3783.22
140800	Shanxi	Yuncheng	541945	3.77243e+06	2013	522.4	11.3914	11401151	2.1841	0.4306	68.8408	20409.6	7287	29573	20595	2291650	18197	519338	121.5	2663.8
140900	Shanxi	Xinzhou	630862	4.19719e+06	2013	311.4	11.4708	6547321	2.1052	0.4304	42.7929	20013.8	5489.21	12187	11812	2131680	17761	453730	82.6	2924.94
141000	Shanxi	Linfen	562571	3.8915e+06	2013	427.2	11.1528	12239045	2.8663	0.4567	57.5674	21820.7	7859.07	16488	9493	2652646	16918	436692	151.6	3443.29
141100	Shanxi	Lvliang	542148	4.05435e+06	2013	393.9	11.4567	12286015	3.1183	0.4311	45.5127	20004.7	6140	10782	10063	2922924	25881	616219	112.7	3077.13
150100	Inner Mongol	Hohhot	541101	4.38397e+06	2013	234	13.0157	27103900	11.5829	0.6624	39.0755	32003	11398	13558	5394	2948353	31291	374967	314.1	4631.42
150200	Inner Mongol	Baotou	432070	4.48569e+06	2013	225	9.20934	35030200	15.569	0.8201	34.6325	32694	11547	14109	8104	3552582	44914	431563	303.6	4707.54
150300	Inner Mongol	Wuhai	158197	4.2365e+06	2013	55.3	9.72477	5701293	10.366	0.9459	50.0326	28802	11878	3862	1661	907362	24220	85753	65.9	3857.62
150400	Inner Mongol	Chifeng	1.11038e+06	4.7397e+06	2013	464.3	8.89272	16861549	3.634	0.2453	28.8373	21148	7284	21550	10568	3477996	12947	733927	161.3	3921.37
150500	Inner Mongol	Tongliao	1.3146e+06	4.83879e+06	2013	321.2	9.40919	17818000	5.5508	0.3933	32.7726	21349	8924	12764	6624	2983200	21200	419300	91.4	3188.86
150600	Inner Mongol	Erdos	306545	4.23859e+06	2013	154.3	14.1844	39558982	25.6877	0.7235	40.6125	32243	12107	9872	6893	5186990	39883	584985	368.7	4061.68
150700	Inner Mongol	Hulunbuir	1.17645e+06	5.47313e+06	2013	253.2	7.22802	14305520	5.6544	0.7038	14.4917	22616	9642	13154	7331	3140161	31339	412843	186.6	2886.58
150800	Inner Mongol	Bayannur	210991	4.46579e+06	2013	183.2	8.1448	8348900	4.5622	0.5147	36.8868	20674	11045	7573	4237	1922926	9305	221460	67	4593.31
150900	Inner Mongol	Ulanqab	611277	4.51198e+06	2013	283.3	4.38451	8337947	2.9463	0.4432	31.2188	20895	6964	6924	3955	2512916	10230	306912	25.8	2371.42
210100	Liaoning	Shenyang	1.47161e+06	4.67055e+06	2013	727.1	8.02211	71585745	9.8467	0.6353	51.0082	29073.9	14469.1	53515	23392	8812817	277931	1316194	1272.1	6073.68
210200	Liaoning	Dalian	1.44513e+06	4.3796e+06	2013	591.5	8.1247	76507861	12.9455	0.659	42.5744	30902.8	12349.1	36931	17487	10835360	462566	1222048	1451.2	7859.14
210300	Liaoning	Anshan	1.48992e+06	4.5158e+06	2013	349.8	6.64615	26232539	7.495	0.4845	44.9754	25664.5	10924.1	19018	5412	3253879	25441	308368	240.8	4187.66
210400	Liaoning	Fushun	1.59898e+06	4.66548e+06	2013	218	6.20391	13404459	6.1488	0.6802	36.7823	22800.9	10046.7	10433	5207	2289177	26890	178120	110.1	4494.03
210500	Liaoning	Benxi	1.60541e+06	4.59737e+06	2013	152.3	6.17685	11936598	7.853	0.6766	35.0472	23568.3	10679.4	10357	2969	1823992	28830	252985	103.3	3619.94
210600	Liaoning	Dandong	1.60633e+06	4.51854e+06	2013	239.7	6.19477	11072964	4.6137	0.5816	34.3002	20922.6	10470.5	14198	5543	2243175	21594	274860	95.5	3934.21
210700	Liaoning	Jinzhou	1.36091e+06	4.579e+06	2013	305.9	6.60987	13449310	4.3952	0.4104	47.3786	22901.2	10647.6	11476	5082	2242213	25658	249797	139.6	3492.54
210800	Liaoning	Yingkou	1.45115e+06	4.47192e+06	2013	232.5	8.39439	15131145	6.4941	0.4695	45.2715	25868.3	11431.6	10714	5052	2477586	37897	298149	134.1	4024.78
210900	Liaoning	Fuxin	1.37296e+06	4.67439e+06	2013	191.1	6.41449	6151240	3.2205	0.4855	39.4263	19320.7	9570.65	9680	2776	1720375	12707	196254	37.6	3376.27
211000	Liaoning	Liaoyang	1.49921e+06	4.57121e+06	2013	180	6.21003	10799909	5.9999	0.4247	48.7784	22410.2	10188.1	11270	4024	1627540	20528	225870	108.5	3966.64
211100	Liaoning	Panjin	1.39979e+06	4.54157e+06	2013	129	7.48385	13510562	10.4733	0.7494	51.3887	28257.7	11482.9	7784	3893	1952589	21346	191099	57.8	3903.25
211200	Liaoning	Tieling	1.5426e+06	4.74719e+06	2013	301.9	6.61166	10312722	3.4148	0.3855	45.6114	17603.9	9853.39	9202	5855	2195327	34341	288148	6.4	3485.03
211300	Liaoning	Chaoyang	1.23011e+06	4.5634e+06	2013	339.5	9.6	10028603	2.9496	0.3522	39.1607	18012.8	8819.17	13785	4319	2290576	16567	327697	83.3	2894.16
211400	Liaoning	Huludao	1.26037e+06	4.46695e+06	2013	279.9	8.98076	7751057	2.7682	0.317	43.0544	21032.8	8734.92	13341	7524	1805623	23792	276376	33.5	4384.09
220100	Jilin	Changchun	1.62841e+06	4.96403e+06	2013	752.7	9.11761	50031808	6.6443	0.4833	50.4788	26033.9	10060	43261	18464	6329668	78825	962203	815	5728.52
220200	Jilin	Jilin	1.73138e+06	4.89398e+06	2013	429.1	7.81713	26174061	6.1012	0.4865	41.1764	25937.1	10027.3	20728	10590	3278090	44332	524266	213.1	3831.73
220300	Jilin	Siping	1.54599e+06	4.85418e+06	2013	328.4	8.31444	12103434	3.6901	0.4367	48.214	25529.9	9792.69	13095	6498	1784524	7121	340281	64.8	3037.08
220400	Jilin	Liaoyuan	1.62886e+06	4.78381e+06	2013	121.9	7.58217	7003010	5.7402	0.4557	43.6369	25378.8	9615.38	5462	2656	938008	5233	161796	34.9	3285.42
220500	Jilin	Tonghua	1.69992e+06	4.70003e+06	2013	222.3	8.30448	10034500	4.52	0.5247	34.0333	25635.6	8770.34	10753	5409	2006417	73107	290927	82.7	2933.74
220600	Jilin	Baishan	1.80373e+06	4.73639e+06	2013	127.1	8.0936	6736447	5.3043	0.7031	27.1056	25554.5	7796.92	6562	3325	1371568	12137	224578	74.6	2381.58
220700	Jilin	Songyuan	1.51922e+06	4.98944e+06	2013	283	9.20962	16504848	5.8321	0.2967	40.3722	25933.4	7923.92	7657	4743	1601074	2828	275707	66.8	3533.33
220800	Jilin	Baicheng	1.39552e+06	5.02768e+06	2013	199.1	6.91008	6923486	3.4791	0.4001	32.097	24290.6	6617.44	6328	4365	1560377	7107	257057	46	2272.73
230100	Heilongjiang	Harbin	1.76512e+06	5.1382e+06	2013	995.2	8.30733	50170491	5.0423	0.4831	43.594	26364	10806.6	60077	22372	7097811	119158	1115736	770.4	5886.1
230200	Heilongjiang	Qiqihar	1.46106e+06	5.30707e+06	2013	557	7.56978	12303980	2.209	0.3548	26.7544	19063.9	9984	23706	9021	1043247	9359	183312	164.6	3614.88
230300	Heilongjiang	Jixi	2.0901e+06	5.22172e+06	2013	186.6	5.29	5709117	3.053	0.6407	29.6963	17696.8	11985	9890	3612	774025	3826	151122	35.9	3248.92
230400	Heilongjiang	Hegang	1.9221e+06	5.40758e+06	2013	107.8	5.82	3200142	2.9631	0.808	22.78	16001.3	10461	7383	2762	748032	9053	127079	41	3252.17
230500	Heilongjiang	Shuangyashan	2.07734e+06	5.33986e+06	2013	149.8		5551063	3.7007	0.6431	28.2947	18733.8	10689	7313	3400	1028572	5995	176579	20.7	2365.78
230600	Heilongjiang	Daqing	1.50302e+06	5.1618e+06	2013	282.6	8.28066	41814993	14.7756	0.516	36.2426	29639.4	11001.8	14745	8929	1850332	25545	365003	254	3830.67
230700	Heilongjiang	Yichun	1.80111e+06	5.39509e+06	2013	123.2	5.17065	2844921	2.3129	0.8686	22.6144	17152.7	10042.4	5621	1874	995349	5452	104165	85.6	2632.37
230800	Heilongjiang	Jiamusi	2.03744e+06	5.39651e+06	2013	242.1	7.80499	7921480	3.2733	0.5033	25.9577	19438.1	11084.5	11758	5192	1993135	6277	320383	47.1	3033.68
230900	Heilongjiang	Qitaihe	1.98428e+06	5.22529e+06	2013	92	6.6	2409883	2.6194	0.5878	33.2805	18394	9155	3601	1647	631117	1513	78320	22.9	3479.18
231000	Heilongjiang	Mudanjiang	1.9399e+06	5.0611e+06	2013	259	7.68935	12160742	4.6953	0.5632	27.4854	21889.4	12176.7	14318	4731	2213267	23774	349724	106	3498.11
231100	Heilongjiang	Heihe	1.60437e+06	5.5133e+06	2013	171.5	6.3	3896462	2.2654	0.3691	19.2671	19712.1	10355.1	7514	7559	1324897	11473	188297	31.8	2479.81
231200	Heilongjiang	Suihua	1.63516e+06	5.25217e+06	2013	556.2	6.86	11838630	2.1293	0.2663	37.416	17684	9089	14097	8310	2757084	8514	474400	125.9	3077.2
310000	Shanghai	Shanghai	1.53985e+06	3.43889e+06	2013	1432.3	7.65	216021200	15.0853	0.896	56.5835	44878.3	19208	113066	46250	45286106	2576603	6795414	7239	27112.3
320100	Jiangsu	Nanjing	1.28533e+06	3.47792e+06	2013	643.1	10.0336	80117800	12.46	0.805	60.862	39125	16011.8	37186	20662	8509085	401226	1258890	1505.3	11078.1
320200	Jiangsu	Wuxi	1.40568e+06	3.45005e+06	2013	472.2	8.81962	80701800	17.0978	0.737	63.8435	38426.3	20223.4	29216	14767	7114926	351021	1212757	392.1	7447.73
320300	Jiangsu	Xuzhou	1.12862e+06	3.7334e+06	2013	1006.9	21.511	44358243	4.405	0.5808	74.9375	22011	11510.3	40179	16175	5956105	144855	1217155	299.4	5070.24
320400	Jiangsu	Changzhou	1.36347e+06	3.45495e+06	2013	365.9	9.25399	43609347	11.9151	0.6745	61.3959	36289.5	18170.6	19157	10850	4179007	221119	665415	284.9	6574.83
320500	Jiangsu	Suzhou	1.46151e+06	3.4422e+06	2013	653.8	10.4474	130157000	19.9017	0.7315	61.8144	42980.8	21418.2	49341	24296	12126837	763672	1960726	1353.9	9479.56
320600	Jiangsu	Nantong	1.48144e+06	3.5372e+06	2013	766.5	7.07673	50388916	6.5696	0.599	60.9671	30646.5	14266	32264	15579	5764110	190657	1323743	528.4	5260.01
320700	Jiangsu	Lianyungang	1.27049e+06	3.77266e+06	2013	520.2	11.36	17854217	3.4335	0.5572	66.2499	21469.5	10463.3	16044	7647	3623814	88633	633468	297.7	4386.32
320800	Jiangsu	Huai' an	1.27379e+06	3.6385e+06	2013	553	12.36	21558600	3.8985	0.5506	63.203	23581.4	10761.6	21681	11173	3850537	88813	732505	208.1	4123.34
320900	Jiangsu	Yancheng	1.3819e+06	3.67219e+06	2013	823.8	11.4422	34755000	4.2178	0.5721	62.104	23675.8	12915.8	28878	15008	5556174	197879	1046605	265.2	4415.81
321000	Jiangsu	Yangzhou	1.33025e+06	3.57662e+06	2013	459.8	8.74129	32520078	7.0696	0.5998	64.7651	27691.3	13769.4	17054	9276	3192774	104640	569767	327	6190.13
321100	Jiangsu	Zhenjiang	1.34014e+06	3.49603e+06	2013	271.8	8.98012	29272800	10.7621	0.6539	61.0233	32739.9	15876	12646	7204	2862267	107034	497099	255.9	5814.1
321200	Jiangsu	Taizhou	1.3863e+06	3.56597e+06	2013	507.8	9.26781	30069100	5.9191	0.5904	66.6166	28705.1	13606.5	18646	9567	3438129	77095	570310	217.7	5828.31
321300	Jiangsu	Suqian	1.22702e+06	3.68112e+06	2013	572.1	14.6	17062756	2.983	0.5236	66.4295	18474.6	10416.6	18951	7457	3111628	92241	680666	103	3422.51
330100	Zhejiang	Hangzhou	1.376e+06	3.26091e+06	2013	706.6	10.149	83435193	11.8013	0.749	48.0401	40909.3	21201.6	47350	29686	8557370	462600	1624445	1797.9	14679.5
330200	Zhejiang	Ningbo	1.56693e+06	3.27288e+06	2013	580.2	8.54618	71288672	12.2912	0.698	45.4257	40435	21876.6	28053	19949	9398939	375758	1484777	667.8	11403.8
330300	Zhejiang	Wenzhou	1.50225e+06	3.05398e+06	2013	807.2	14.6503	40038617	4.9614	0.67	35.8138	37267.7	17551.1	29165	21093	4379565	99913	1163545	1051	15941.5
330400	Zhejiang	Jiaxing	1.48925e+06	3.35963e+06	2013	345.9	8.21117	31476636	9.0973	0.571	60.3266	38663.3	22392	18398	8837	3033633	120567	708107	792	7039.5
330500	Zhejiang	Huzhou	1.3997e+06	3.36022e+06	2013	262.5	9.00459	18031501	6.8823	0.56	55.6094	35742.2	20256.8	11694	6569	1675076	60105	415340	201.9	6982.86
330600	Zhejiang	Shaoxing	1.4892e+06	3.25944e+06	2013	441.7	7.59764	39672887	8.9758	0.61	48.8301	39566.5	21302.3	19850	11605	3121077	158729	705628	296.4	9494.77
330700	Zhejiang	Jinhua	1.43484e+06	3.18107e+06	2013	473.4	11.2215	29587771	6.2553	0.622	45.3822	36386.7	16661.3	21676	13374	3222488	121364	765995	256.2	9348.16
330800	Zhejiang	Quzhou	1.31595e+06	3.14299e+06	2013	254.2	10.8983	10565716	4.1597	0.477	41.9106	27980.8	13807.6	8828	6615	1655099	49415	336675	141.7	7020.31
330900	Zhejiang	Zhoushan	1.62836e+06	3.32352e+06	2013	97.3	6.81771	9308493	9.5964	0.658	39.0914	37799.5	21406.8	4621	2847	1898260	40225	229473	128.5	11832.3
331000	Zhejiang	Taizhou	1.5514e+06	3.16026e+06	2013	594	10.8202	31533369	5.3086	0.581	38.5545	36479.8	17522.2	19033	13338	3290300	88293	776018	239.8	9943.56
331100	Zhejiang	Lishui	1.4078e+06	3.07307e+06	2013	263.9	9.83588	9830769	3.7238	0.538	34.0322	28004.6	12174.1	9863	5883	1953767	38239	385272	151.4	8985.37
340100	Anhui	Hefei	1.1503e+06	3.44138e+06	2013	711.5	11.9298	46729100	6.5631	0.678	64.3365	26826.3	12840.5	37739	16353	6308509	260165	1044694	432.7	6083.79
340200	Anhui	Wuhu	1.23131e+06	3.3838e+06	2013	384.5	10.8	20995271	5.4533	0.594	58.364	25054	13017.8	13755	6920	3196317	263329	507446	150.6	5148.04
340300	Anhui	Bengbu	1.12867e+06	3.59151e+06	2013	366.6	18.0578	10078541	2.7462	0.497	66.7018	22092.4	9401.61	15353	5487	1914991	72384	339008	106.8	4370.55
340400	Anhui	Huainan	1.08645e+06	3.51399e+06	2013	243.3	14.3032	8193895	3.372	0.667	64.6409	24434.4	9501.8	10741	4918	1686273	32914	225132	39.8	4220.29
340500	Anhui	Maanshan	1.24564e+06	3.43956e+06	2013	228.4	10.1969	12928032	5.6702	0.626	61.7901	29871.6	13377.1	6847	3919	2025888	60893	313134	106.1	4397.14
340600	Anhui	Huaibei	1.06744e+06	3.65421e+06	2013	214.5	12.85	7036634	3.2729	0.585	71.7234	21984.3	8153.85	9526	3996	1087215	13406	164168	83.5	4452.55
340700	Anhui	Tongling	1.18127e+06	3.34575e+06	2013	74.2	9.19003	6806000	9.1973	0.776	58.3168	26795.6	14673.5	4448	2023	1005932	48551	140836	67.1	4721.16
340800	Anhui	Anqing	1.08511e+06	3.29909e+06	2013	621.7	10.9766	14182282	2.2801	0.41	51.7142	20190.9	8035.62	17056	8313	2797223	55834	571349	383.7	4231.04
341000	Anhui	Huangshan	1.24389e+06	3.24318e+06	2013	147.4	8.53081	4702965	3.1993	0.457	42.1735	22381.1	9769.64	5829	2933	1367264	31778	128797	222.9	4144.05
341100	Anhui	Chuzhou	1.20782e+06	3.53756e+06	2013	449.5	11.9779	10861431	2.419	0.465	63.6282	20248.4	8181.09	13730	5813	2508733	34755	402383	72.2	4041.73
341200	Anhui	Fuyang	983225	3.55281e+06	2013	1053.2	17.5016	10624758	1.009	0.362	71.1206	19885.5	7313.45	25523	10254	3126496	19028	601916	56.9	4629.72
341300	Anhui	Suzhou	1.10816e+06	3.67416e+06	2013	641.9	13.7894	10143289	1.58	0.362	71.3585	20092.5	7412.81	16168	7696	2226623	13649	431222	27.4	3287.55
341500	Anhui	Lu' an	1.04726e+06	3.41737e+06	2013	716.7	13.4244	10102100	1.4089	0.402	57.1928	18890.9	7405.72	17587	7941	2860000	26512	580469	221.4	4324.94
341600	Anhui	Bozhou	1.02032e+06	3.61567e+06	2013	632.9	13.8	7910950	1.2498	0.344	72.0348	19513.8	8006.25	13063	4470	2064319	15129	380724	40.3	3963.46
341700	Anhui	Chizhou	1.17169e+06	3.27651e+06	2013	161.9	11.5028	4622452	2.8534	0.488	47.5325	20681.8	9448	5255	2869	1306761	17887	190923	39.4	4251.99
341800	Anhui	Xuancheng	1.30548e+06	3.33986e+06	2013	280.2	9.55	8428049	3.01	0.481	48.7216	23986.3	10126.9	9374	4725	2051803	68173	315749	73.1	4349.41
350100	Fujian	Fuzhou	1.41006e+06	2.8313e+06	2013	655.5	17.9979	46784951	7.1427	0.6594	29.1077	29662.6	12600.7	29146	16880	5338424	86258	1081133	383.7	10155.6
350200	Fujian	Xiamen	1.32491e+06	2.6658e+06	2013	196.8	15.89	30181565	15.3206	0.8874	31.2253	36622.1	14665.5	12170	8669	5167402	163750	794507	455.7	14551.1
350300	Fujian	Putian	1.39062e+06	2.76139e+06	2013	334.2	11.6	13428623	4.0205	0.536	29.0979	24652.1	11589	10088	4630	1441627	26022	429483	86.8	7462.62
350400	Fujian	Sanming	1.23028e+06	2.83506e+06	2013	278.5	12.2	14775868	5.3151	0.5363	27.6586	22885.6	10528	12249	4640	1873622	33911	393975	264.6	6060.86
350500	Fujian	Quanzhou	1.33145e+06	2.72516e+06	2013	703.5	12.3	52180021	7.4119	0.616	27.9386	31944.5	13200	27893	12041	4222149	92275	919227	523.4	6598.6
350600	Fujian	Zhangzhou	1.26156e+06	2.62297e+06	2013	489.5	19.4	22360244	4.5726	0.53	28.0112	23486.7	11484.2	16819	6414	2622539	40040	477182	442.8	5909.51
350700	Fujian	Nanping	1.28851e+06	2.95934e+06	2013	316	12.3	11058215	3.4994	0.526	30.993	22127.1	10091.5	15062	4967	1781228	17162	323292	202	5038.04
350800	Fujian	Longyan	1.17843e+06	2.71619e+06	2013	302.6	13.7	14798988	4.8842	0.5089	26.7026	23797.1	10839.9	14425	3667	1994163	35047	398322	178.2	6406.85
350900	Fujian	Ningde	1.42392e+06	2.93739e+06	2013	347.2	12.9	12387205	3.5698	0.518	29.1307	21958.2	10118.2	11149	4613	1859540	17391	353703	120.2	6947.36
360100	Jiangxi	Nanchang	1.06511e+06	3.07947e+06	2013	510.1	14.364	33360265	6.5412	0.6983	46.8711	26446.4	11183.8	23664	11369	4193652	54172	734317	493.7	6639.31
360200	Jiangxi	Jingdezhen	1.17633e+06	3.16668e+06	2013	166.3	13.04	6802847	4.0981	0.6105	43.3348	24270.7	10365.4	6740	2756	1353980	11418	197303	78	3798.78
360300	Jiangxi	Pingxiang	872510	2.93233e+06	2013	193.6	13.07	7983294	4.1151	0.6345	48.2119	23761.6	11482.9	8848	4021	1496007	24383	239231	88	4106.02
360400	Jiangxi	Jiujiang	1.00231e+06	3.14859e+06	2013	508.1	13.12	16017317	3.153	0.4767	47.7972	22755.9	9109.61	17275	8730	3382022	38203	650635	195.6	4738.47
360500	Jiangxi	Xinyu	961624	2.9782e+06	2013	121.5	12.87	8450692	6.984	0.6643	48.6945	25023.6	11559.5	4407	2456	1271569	20705	184588	61.6	3624.56
360600	Jiangxi	Yingtan	1.17571e+06	3.04452e+06	2013	124.7	13.1	5534700	4.4278	0.5273	44.218	22335.1	10179.4	4348	2353	1003652	17832	143151	39.2	4390.12
360700	Jiangxi	Ganzhou	1.02681e+06	2.74567e+06	2013	928.5	12.1626	16733140	1.8012	0.4256	35.8818	20793.3	6224.01	28154	10140	4804153	45266	1013993	303.9	4872.62
360800	Jiangxi	Ji' an	968365	2.88116e+06	2013	509.1	13.23	11239013	2.2081	0.4313	43.6624	22278.3	8314.18	16915	6883	2852905	55467	618634	294	3990.49
360900	Jiangxi	Yichun	968111	3.03064e+06	2013	578.1	13.21	13870708	2.3998	0.4178	48.03	21110	9431.9	18551	7227	3048682	36633	609636	128.9	3952.74
361000	Jiangxi	Fuzhou	1.11964e+06	2.95751e+06	2013	419.6	13.2	9406413	2.2396	0.4209	39.9156	21077.6	9378.38	9676	4726	2276705	23978	474946	143.3	3914.4
361100	Jiangxi	Shangrao	1.20327e+06	3.10988e+06	2013	759.7	13.2972	14013134	1.8438	0.4466	42.8539	22195	8192.62	20451	9961	3562046	27886	828764	129.8	4092.3
370100	Shandong	Jinan	1.06974e+06	3.98557e+06	2013	613.3	11.4164	52301948	8.5321	0.66	84.9561	35647.6	13248	41287	22752	5193190	108807	889605	1093.2	7026.18
370200	Shandong	Qingdao	1.32744e+06	4.00029e+06	2013	773.7	10.4964	80066000	10.3444	0.6772	56.381	35227.4	13905	39725	24113	10142273	259345	1723376	545.7	7986.86
370300	Shandong	Zibo	1.14328e+06	3.99158e+06	2013	425.3	9.19066	38012400	8.9441	0.6531	75.2325	30889.3	13932	23235	12451	3245438	93916	760205	223.6	5000
370400	Shandong	Zaozhuang	1.10955e+06	3.79463e+06	2013	396	11.35	18306300	4.6228	0.5043	78.941	25237.8	10878	14924	5966	2078039	17793	383663	115.4	3519.24
370500	Shandong	Dongying	1.17522e+06	4.1117e+06	2013	187	11.0393	32502000	17.3807	0.6319	74.1149	33983.2	13000	11318	4322	2322472	50338	441862	156	4796.37
370600	Shandong	Yantai	1.37059e+06	4.09733e+06	2013	651.2		56138700	8.6235	0.5785	48.6503	32956.3	14952	36874	19621	5417439	148168	1019819	634.2	5358.62
370700	Shandong	Weifang	1.23282e+06	3.99689e+06	2013	882.9	8.93874	44207000	5.0065	0.5176	65.8156	28386.3	13273	46628	30227	4939637	153705	1320019	349.4	3803.65
370800	Shandong	Jining	1.04487e+06	3.8382e+06	2013	847.8	10.08	35015400	4.1292	0.4833	84.8168	27956.4	10332	41485	26509	4282702	77989	956281	232.9	3621.98
370900	Shandong	Tai' an	1.06195e+06	3.91237e+06	2013	558.8	8.84	27907000	4.9923	0.5376	82.8007	28201.3	11547	26900	12441	2590660	38756	514605	150	4237.75
371000	Shandong	Weihai	1.47444e+06	4.10086e+06	2013	253.8	6.81908	25496900	10.0381	0.6032	42.3193	31441.8	15582	15793	6569	2639893	86661	548148	324.8	4381.41
371100	Shandong	Rizhao	1.25377e+06	3.89004e+06	2013	290.1	12.8219	15001600	5.173	0.5131	65.696	25089.7	11304	10096	5218	1582461	17913	321007	41.3	5048.48
371300	Shandong	Linyi	1.18252e+06	3.84879e+06	2013	1090.4	12.547	33368100	3.0613	0.5036	71.4279	27511	10389	41210	16319	4054963	47713	960888	321.3	3740.1
371400	Shandong	Dezhou	1.01195e+06	4.04814e+06	2013	578.8	13.1702	24605900	4.2497	0.4774	94.7252	24812.4	10876	20692	13817	2673469	54229	604727	139.7	3841.45
371500	Shandong	Liaocheng	955522	3.95197e+06	2013	597.5	12.4629	23658700	3.9563	0.4205	95.0505	26086.7	10083	24460	9699	2582490	36398	532831	232.9	3926.1
371600	Shandong	Binzhou	1.11092e+06	4.09268e+06	2013	381.6	11.7324	21557271	5.6433	0.512	82.1837	28362.6	11358	17934	8131	2517062	42252	515652	143.3	2904.84
371700	Shandong	Heze	955048	3.80321e+06	2013	957.5	16.67	20500100	2.1421	0.4161	90.0553	21235.9		31273	17320	3202391	35648	691512	123	3151.89
410100	Henan	Zhengzhou	761956	3.72532e+06	2013	919.1	11.838	62019000	6.7485	0.6708	90.6003	26615.3	14009	63944	20471	8161571	172649	1330655	633.1	6586.83
410200	Henan	Kaifeng	857864	3.73129e+06	2013	553.1	10.535	13635447	2.4657	0.411	75.2786	19492.2	8355	20005	18909	1970201	22106	386959	75.6	3621.02
410300	Henan	Luoyang	635443	3.67719e+06	2013	692.3	10.5434	31407596	4.5387	0.4944	63.3743	24820.2	8756	31742	14360	3733705	75275	749178	172.5	3851.34
410400	Henan	Pingdingshan	728627	3.62819e+06	2013	537.5	10.508	15568788	2.8938	0.4637	78.0585	22481.9	8540	23707	9982	2265588	26619	455060	124.4	3140.02
410500	Henan	Anyang	828230	3.87285e+06	2013	602	10.2507	16836494	2.7968	0.438	87.2943	23018.9	9670	22286	11195	2167807	41174	497704	107	2938.72
410600	Henan	Hebi	825972	3.8551e+06	2013	165.9	10.7378	6221183	3.7477	0.5284	91.1281	21227.8	10608	7084	3105	869198	8722	197388	49.7	2674.32
410700	Henan	Xinxiang	811110	3.80158e+06	2013	625	10.2767	17660960	2.8258	0.4607	92.1511	22104.6	9728	26904	8751	2677605	36390	604148	123	3158.13
410800	Henan	Jiaozuo	726932	3.77778e+06	2013	367.8	10.302	17073608	4.6396	0.5202	88.8084	22057.6	11367	15564	7772	1831407	38334	380401	101	3224.46
410900	Henan	Puyang	910812	3.87334e+06	2013	417.3	10.3888	11304789	2.711	0.3672	95.5751	21571.3	7904	15079	6600	1738659	21983	406085	58.1	3484.01
411000	Henan	Xuchang	789099	3.66474e+06	2013	499	10.4857	18775574	3.7626	0.442	91.0319	21717.4	11007	15959	9015	2025610	28887	476722	108.6	3567.33
411100	Henan	Luohe	810471	3.6194e+06	2013	274.2	10.5127	8615355	3.1443	0.442	89.0083	21173.8	9876	10918	4547	1265438	9446	255862	41.5	3336.73
411200	Henan	Sanmenxia	551391	3.6795e+06	2013	226.8	9.51749	11920868	5.2515	0.489	55.5623	20937.9	9035	11607	4713	1540695	25631	329625	132.7	3150.54
411300	Henan	Nanyang	668948	3.53851e+06	2013	1171	10.3864	24992201	2.1343	0.3827	68.1067	21653.4	8729	35810	14603	4282854	61372	945431	116.9	3009.77
411400	Henan	Shangqiu	966135	3.7066e+06	2013	942.6	10.0484	15382197	1.6312	0.3502	83.2012	20214.2	7217	27223	12584	3148354	20104	793936	80.4	2575.35
411500	Henan	Xinyang	917482	3.45136e+06	2013	859.8	13.0836	15811632	1.8386	0.3967	62.9323	19149.7	7982	17753	8812	3048838	17703	743917	87.6	3214.31
411600	Henan	Zhoukou	898571	3.63519e+06	2013	1130.8	9.52699	17906548	1.5832	0.3478	84.3776	18045.8	6950	28832	13212	3542190	30490	927743	62.3	2936.23
411700	Henan	Zhumadian	840913	3.53927e+06	2013	896	11.1179	15420210	1.721	0.3489	76.0093	19430.5	7437	25407	11864	3077076	33363	703454	50.3	2588.62
420100	Hubei	Wuhan	882753	3.28314e+06	2013	822.1	11.2432	90512700	11.0113	0.5436	68.3326	30273	14390	58410	27767	11228838	315967	1373138	1223.7	7249.65
420200	Hubei	Huangshi	954969	3.21168e+06	2013	262.3	15.4908	11420300	4.3589	0.604	57.4351	21330	8492	13220	4725	1501619	17197	215031	126.9	3371.59
420300	Hubei	Shiyan	503343	3.46148e+06	2013	346.7	14.2569	10805900	3.1141	0.505	44.5888	20185.1	6213.4	20657	8389	2314229	31591	296215	94.8	4083.44
420500	Hubei	Yichang	579304	3.27334e+06	2013	400.1	8.82427	28180700	7.0452	0.5475	55.7679	22833	10456.7	21821	9398	3608522	62912	489843	227.3	4197.13
420600	Hubei	Xiangfan	645575	3.41123e+06	2013	595.1	11.75	28140200	4.7294	0.5482	60.668	21960.8	11171.1	26093	10211	3648653	46699	570470	157	4120.42
420700	Hubei	Ezhou	924925	3.254e+06	2013	109.8	10.7312	6309400	5.7358	0.6282	65.6879	20812.8	11308.9	4410	1730	708450	10251	105722	38.9	3328.32
420800	Hubei	Jingmen	715389	3.31911e+06	2013	300.8	9.30156	12026100	3.9954	0.5119	70.5128	22469.9	12082	13339	6335	1587851	21407	217574	107.6	3412.53
420900	Hubei	Xiaogan	834013	3.33447e+06	2013	527.4	10.5702	12389300	2.3509	0.5103	68.5093	21433.4	10363.7	14484	7393	2278988	26218	386985	86.5	3041.97
421000	Hubei	Jingzhou	721080	3.19883e+06	2013	661	10	13349300	2.0196	0.479	68.021	21063	11280	23447	9692	2559244	30527	369668	114.8	3708.36
421100	Hubei	Huanggang	975848	3.30273e+06	2013	750.2	14.8461	13325500	1.7767	0.2339	55.0728	18851.4	8385.14	26176	28066	3008193	49370	603377	167	2883.49
421200	Hubei	Xianning	877333	3.16999e+06	2013	300.5	13.2	8721100	2.8974	0.475	53.7337	19671.1	9709.37	10288	5964	1566854	20781	256159	84.8	3204.11
421300	Hubei	Suizhou	784735	3.4104e+06	2013	257.6	12.1543	6619400	2.5657	0.45	65.5425	19123.2	10700	8242	3531	1000426	14360	148494	226.3	3472.93
430100	Hunan	Changsha	792599	3.00579e+06	2013	662.8		71531346	10.789	0.706	59.1169	33662.2	19712.3	52507	22936	7018238	202244	1187445	1017.4	5771.41
430200	Hunan	Zhuzhou	838681	2.88536e+06	2013	399.6	13	19494317	4.8736	0.6012	49.3213	28698.3	12907.5	20077	8527	2597452	38458	374374	134	3957.21
430300	Hunan	Xiangtan	743516	2.94625e+06	2013	289.9	12.53	14430649	4.9761	0.551	63.2008	24809.8	12673	12933	6511	1834191	31302	271080	130	3652.41
430400	Hunan	Hengyang	748716	2.84183e+06	2013	785.9	12.33	21694404	2.7601	0.481	52.4674	22296.6	11876	27420	11184	3642848	19213	582568	180.2	3049.22
430500	Hunan	Shaoyang	579894	2.84372e+06	2013	808.3	12.44	11300386	1.3986	0.3804	48.8808	17646.5	6933.21	27094	7417	3068073	9935	564577	144.8	2863.48
430600	Hunan	Yueyang	794808	3.09991e+06	2013	534.5	13.26	20773000	4.4	0.5082	57.4789	21192.6	9930	17718	8930	2799881	32452	485390	91.1	3151.53
430700	Hunan	Changde	626340	3.11366e+06	2013	607.2	10.99	22649358	3.7314	0.4438	57.3658	20765.5	9629	22965	24500	3173846	20342	506570	144.7	3602.47
430800	Hunan	Zhangjiajie	530317	3.11844e+06	2013	150.2	13.57	3656506	2.4259	0.4223	37.2745	16579.6	5668.95	6505	2648	878954	3878	166375	21.6	3141.16
430900	Hunan	Yiyang	673003	3.03561e+06	2013	480	13.74	11231297	2.3399	0.4331	58.3383	18927.8	10129	14626	7034	2006409	18124	353772	107.8	2848.13
431000	Hunan	Chenzhou	812995	2.73766e+06	2013	512.1	13.26	16855232	3.292	0.4703	42.1451	21634.2	9692	23068	8554	3025851	39846	603650	114.8	3364.07
431100	Hunan	Yongzhou	673040	2.72252e+06	2013	622.6		11754466	1.8868	0.4126	45.0905	18526.3	8863	20926	7967	2576339	15492	516685	120.1	2354.21
431200	Hunan	Huaihua	497167	2.90972e+06	2013	515	14.2	11176674	2.1702	0.4044	48.5113	17631.9	5849	22538	12501	2571436	12208	497069	153.1	2737.92
431300	Hunan	Loudi	647039	2.94022e+06	2013	438.6	13.27	11181729	2.5471	0.4096	55.2381	18680.4	7059	12678	6093	1891627	14286	363225	91.3	2681.31
440100	Guangdong	Guangzhou	876251	2.46917e+06	2013	832.3	14	154201434	18.5338	0.8527	41.8011	42049.1	16013.6	66721	39694	13861349	541912	2539473	1854.1	13954.2
440200	Guangdong	Shaoguan	886453	2.63329e+06	2013	328	13.2277	10100737	3.0795	0.5373	38.4581	25594.7	9557.17	13387	4358	1683222	25076	352183	116.7	4178.08
440300	Guangdong	Shenzhen	943801	2.39859e+06	2013	310.5	18.84	145002302	46.7749	1	38.726	44653.1		27160	25358	16908280	1329814	2877280	2854.4	23427.4
440400	Guangdong	Zhuhai	868867	2.33855e+06	2013	108.6	12.4	16623757	15.2512	0.8785	36.5424	36375	16692.2	6990	5068	2520300	121303	510801	116	11172.3
440500	Guangdong	Shantou	1.18807e+06	2.49924e+06	2013	540	12.22	15659049	2.8998	0.6979	34.2734	22206.1	10108.4	13507	8516	1912649	26355	522091	287	6993.11
440600	Guangdong	Foshan	818723	2.42662e+06	2013	381.6	11.8022	70101725	18.3512	0.9488	44.0658	38037.7	18333.9	26696	14350	4883953	163697	1025636	361.1	8837.1
440700	Guangdong	Jiangmen	796607	2.34494e+06	2013	393	10.7179	20001764	5.0895	0.641	39.6475	29772.3	11587.3	16795	7891	2126085	52778	504425	221	5867.69
440800	Guangdong	Zhanjiang	543369	2.19846e+06	2013	804.2	27	20600069	2.5622	0.391	36.7439	22371.4	10244	24018	10869	2654423	12965	693352	138	5356.45
440900	Guangdong	Maoming	620065	2.30354e+06	2013	757.7	11.78	21601686	2.8498	0.3833	38.3277	20035.9	10647	19413	10234	2185926	10619	591342	97.5	4224.5
441200	Guangdong	Zhaoqing	738489	2.47915e+06	2013	429.8	12.34	16600720	3.8606	0.4382	39.2452	23929.8	11430.7	12396	5827	2004040	33989	485174	179.2	4654.47
441300	Guangdong	Huizhou	976051	2.46661e+06	2013	343.4	11.59	26783541	7.8086	0.66	34.4226	32991.5	12975.6	16258	9735	3282913	55635	727857	117.3	5617.85
441400	Guangdong	Meizhou	1.12587e+06	2.58865e+06	2013	525	12.24	8000148	1.5238	0.4367	29.7683	20737.4		12865	5931	2062983	12649	494284	118	4393.83
441500	Guangdong	Shanwei	1.08444e+06	2.45235e+06	2013	352.5		6717548	1.903	0.547	30.845	20485.3	9476.8	6399	4787	1053077	8254	277865	28.2	4322.18
441600	Guangdong	Heyuan	1.01412e+06	2.55915e+06	2013	361	15.96	6803296	1.8846	0.4065	32.6617	18436.1	8825	8623	4527	1697211	13521	346409	62	4375.91
441700	Guangdong	Yangjiang	705325	2.31167e+06	2013	285.1	13.82	10398362	3.6485	0.488	36.6968	21433.6	10315	7673	4223	1142992	12020	249014	72.5	4522.73
441800	Guangdong	Qingyuan	800298	2.56992e+06	2013	409.8	13.79	10930403	2.666	0.48	39.0483	21367.6	9627.61	11844	6965	1856505	20969	444312	97.4	4970.09
441900	Guangdong	Dongguan	915172	2.42697e+06	2013	188.9	11.79	54900207	29.0477	0.8875	42.6488	46594.5	20483.5	25026	14864	4446589	170307	1135943	1060.7	8736.76
442000	Guangdong	Zhongshan	868477	2.37711e+06	2013	154.1	6.19	26389329	17.1359	0.88	40.0551	34273.9	20335.8	12225	6060	2366583	105594	661004	133.7	5798.9
445100	Guangdong	Chaozhou	1.20139e+06	2.55216e+06	2013	267.2	16.1865	7803423	2.9226	0.6315	30.773	19674.2	9531.17	5732	4108	855845	5729	223280	48.5	5141.68
445200	Guangdong	Yeyang	1.14042e+06	2.4943e+06	2013	682.7	11.67	16053517	2.3504	0.5003	33.2345	20980.1	9107.36	10742	8112	1637455	6596	466727	97.1	3457.23
445300	Guangdong	Yunfu	701804	2.39695e+06	2013	290.3	14.38	6022990	2.0769	0.3934	39.1022	20440.3	9979.26	6982	3869	1090843	18007	264234	91.7	4467.26
450100	Guangxi	Nanning	357094	2.40568e+06	2013	724.4	8.39298	28035444	3.8723	0.5767	48.7463	24817.1	8503	31444	17772	4183976	62093	703168	842.4	6154.56
450200	Guangxi	Liuzhou	441464	2.61775e+06	2013	372.4	12.2892	20100543	5.4034	0.5953	47.2923	24355	7663	18021	8663	2405829	41134	420447	184.7	4911.99
450300	Guangxi	Guilin	554132	2.66861e+06	2013	521.8	14.06	16579048	3.1761	0.4415	44.0499	24552	8361	16034	9949	2865608	42993	497253	412.4	4282.02
450400	Guangxi	Wuzhou	614528	2.46459e+06	2013	336.2		9917096	2.9515	0.4806	41.0305	22537	7475	10620	5260	1762808	24700	374936	102.9	3283.66
450500	Guangxi	Beihai	453207	2.25779e+06	2013	169.4	12.8	7349971	4.3491	0.5313	43.2181	23407.4	8239	6433	3102	996343	24391	170695	55.4	4466.39
450600	Guangxi	Fangchenggang	312969	2.2752e+06	2013	93	15.01	5251470	5.6467	0.5301	42.5702	24423.2	9019	3164	1622	884790	8423	103120	30.2	3433.81
450700	Guangxi	Qinzhou	418688	2.31193e+06	2013	396.5	15.05	7537500	1.8986	0.3534	46.4704	23695	8054	9669	7807	1335904	13366	323123	96.2	3315.15
450800	Guangxi	Guigang	513698	2.44004e+06	2013	538.2	14.65	7420091	1.3792	0.4483	46.4292	21361.4	8189	12296	5348	1404630	10052	399967	79.3	3610.52
450900	Guangxi	Yulin	537464	2.34573e+06	2013	700.9	14.57	11984584	1.7096	0.444	43.5094	24365.7	8272	17012	7339	2069458	21506	519454	170.4	3166.79
451000	Guangxi	Baise	131676	2.50271e+06	2013	411.7	16.7769	8038711	1.9511	0.311	34.3092	21458.1	5409	13466	9450	2316889	24414	473133	138.7	2977.73
451100	Guangxi	Hezhou	646335	2.56383e+06	2013	233.6	15.33	4238481	1.8113	0.4026	40.5421	21681.6	7179	6360	2880	1072592	11836	220551	63.4	2872.79
451200	Guangxi	Hechi	287995	2.57855e+06	2013	413.7	13.56	5286188	1.2769	0.3199	39.466	19653	5198	11504	5351	1933371	17202	416893	108.1	2857.27
451300	Guangxi	Laibin	450906	2.49738e+06	2013	255.6	14.59	5155700	2.0139	0.3747	47.9977	23563	7605	8343	3313	1236425	15198	271134	76.1	2565.81
451400	Guangxi	Chongzuo	235811	2.34118e+06	2013	246.5	17.6423	5846288	2.3669	0.34	41.9262	21288.2	6723	6540	3058	1409118	13551	293668	69.5	2419.85
460100	Hainan	Haikou	577955	2.06233e+06	2013	163.2	12.62	9046355	5.5499	0.7608	26.77	24206.2	9457.3	11250	6454	1319978	19313	242335	57.3	7344.25
460200	Hainan	Sanya	478104	1.90126e+06	2013	57.7	14.62	3734888	6.4395	0.6989	22.3763	24824.4	10084.9		1526	884207	28641	138680	36	14245.1
500000	Chongqing	Chongqing	272757	3.18179e+06	2013	3358.4	10.73	126566900	3.7691	0.5835	50.7739	23058	8495.97	136700	55221	30622648	386529	4372783	1128.9	6756.33
510100	Sichuan	Chengdu	-101190	3.24556e+06	2013	1188	9.13	91088904	7.6674	0.694	64.3202	29968	12985	100970	45861	11617542	205998	1790200	190.8	6710.95
510300	Sichuan	Zigong	-30421	3.09173e+06	2013	329.7	10.19	10016028	3.0352	0.4552	72.2858	21488.9	4313	14486	4021	1399376	21237	227849	47.1	4086.52
510400	Sichuan	Panzhihua	-323466	2.81997e+06	2013	112	8.62	8008832	7.1507	0.6343	24.7584	24906.3	10558	8734	3779	1150583	15120	238105	83.9	4641.78
510500	Sichuan	Luzhou	64773.3	2.997e+06	2013	508.4	10.45	11404815	2.245	0.4329	54.0071	22820.6	8455	20230	8074	2501142	24127	539685	120.3	4100.94
510600	Sichuan	Deyang	-52990.1	3.29871e+06	2013	392	8.18	13959445	3.5611	0.4586	60.2783	24700.9	10094	17022	7863	1896741	25401	285061	76.5	4496.28
510700	Sichuan	Mianyang	-27371.4	3.37928e+06	2013	547.4	8.16	14551243	2.6602	0.4509	45.6951	23100.3	9257	27880	10788	2906401	55665	437086	180.2	4216.33
510800	Sichuan	Guangyuan	72603.5	3.42624e+06	2013	310.2	9.21	5187500	1.6734	0.378	45.569	18713.2	6442	14418	5727	1772708	11587	340733	107.5	4040.49
510900	Sichuan	Suining	44637.4	3.24262e+06	2013	379.4	7.8	7366143	1.9436	0.4311	65.2948	20737.3	7535	13512	6080	1441078	8886	262896	49	3818.24
511000	Sichuan	Neijiang	-8446.26	3.13136e+06	2013	426.8		10693429	2.5043	0.4267	70.9483	21113.6	9352	17970	4466	1193944	6569	309446	52.4	3963.75
511100	Sichuan	Leshan	-137616	3.0847e+06	2013	356	9.13	11347900	3.1876	0.4453	48.8496	22661.1	8737	15915	7209	1936946	15869	336068	57.6	4332.76
511300	Sichuan	Nanchong	113125	3.30657e+06	2013	759	8.68	13285528	1.7504	0.4089	59.7315	19206	7650	25388	11038	3097030	13618	639391	104.1	3937.75
511400	Sichuan	Meishan	-118572	3.16457e+06	2013	352.2	9.95	8600424	2.4433	0.3895	61.5817	21900.7	9332	13480	3764	1726618	7426	305585	30.6	4032.74
511500	Sichuan	Yibin	-35247.5	3.01184e+06	2013	550.4	9.22	13428937	2.4416	0.4245	57.2632	22717.9	8806	22779	5565	2554295	30334	506796	120.8	4083.66
511600	Sichuan	Guang' an	157792	3.22081e+06	2013	470.4	9.7	8351436	1.7769	0.3429	62.9935	22210	8492	11421	4657	1625740	7202	355240	168.5	3931.51
511700	Sichuan	Dazhou	247736	3.32823e+06	2013	687.6	10.2	12454149	1.8102	0.378	54.5786	18915.1	8001	21363	6179	2559609	13844	558923	107.2	4179.9
511800	Sichuan	Yaan	-223072	3.1642e+06	2013	157	10.7	4179698	2.6622	0.398	34.5522	22254.4	8093	9470	2619	2610709	12659	154739	74.3	4287.98
511900	Sichuan	Bazhong	189609	3.40022e+06	2013	390.2	9.85	4159422	1.0665	0.3477	49.9001	18936.9	6137	12842	6605	1912040	6282	344256	56.8	3673.73
512000	Sichuan	Ziyang	11030.3	3.18293e+06	2013	507.3	9.8	10923616	2.1546	0.3689	65.6763	22867	8756	18615	7117	1648956	19221	336837	123.4	3416.62
520100	Guizhou	Guiyang	168690	2.81995e+06	2013	379.1	10.69	20854252	5.5024	0.721	40.1354	22816.3	9606.03	24729	12719	3936020	93638	710806	285.9	4462.87
520200	Guizhou	Liupanshui	-10936.1	2.73988e+06	2013	325.4	12.22	8821100	2.7142	0.2559	33.2795	19053.1	6015.06	12791	3808	2191657	12130	0.37	42	3398.89
520300	Guizhou	Zunyi	203005	2.96867e+06	2013	778.5	10.4	15846700	2.0369	0.413	41.865	20504.3	6819	28055	7731	3667565	32554	767785	420	3418.94
520400	Guizhou	Anshun	94745.7	2.72479e+06	2013	285.6	12.31	4291600	1.5006	0.1815	34.3406	19129.1	5851.75	8567	2672	1515453	10425	291515	51	2992.65
520500	Guizhou	Bijie	21059.3	2.84393e+06	2013	870.6	12.56	10419300	1.1962	0.3167	33.0138	19900	5645	30206	7028	3537459	13077	812252	16.1	3296.84
520600	Guizhou	Tongren	345686	2.95071e+06	2013	429.2	12.7	5352236	1.2476	0.38	42.0092	18400	5397	14439	4361	2358178	6506	498137	55.9	2751.59
530100	Yunnan	Kunming	-213788	2.65903e+06	2013	546.8		34153115	6.2437	0.6805	24.5586	28737.4	9247.1	43443	22128	5857610	121709	948740	274.7	5614.56
530300	Yunnan	Qujing	-106228	2.69231e+06	2013	641.9	12.24	15839411	2.4672	0.416	25.4835	22935.8	7527.85	24880	6474	2972639	25706	750471	11.2	2867.3
530400	Yunnan	Yuxi	-285236	2.52284e+06	2013	214.7	11.6	11024677	5.1278	0.441	26.4631	24725.7	8806.54	11034	4739	2047496	20867	310693	124.3	3701.3
530500	Yunnan	Baoshan	-608305	2.62986e+06	2013	256.9	12.91	4497419	1.75	0.2901	23.6165	21555	6671.92	9060	3229	1506183	8711	299832	72.3	4700.46
530600	Yunnan	Zhaotong	-97988.7	2.90957e+06	2013	586.5	14.11	6347027	1.0813	0.2621	30.6472	18376.1	5694.13	18256	4155	2612585	12257	584979	80.9	2955.06
530700	Yunnan	Lijiang	-441897	2.83951e+06	2013	120.1	11.57	2488114	2.0734	0.3262	18.1628	21553.5	6306.41	4420	1730	1132028	8924	195472	51	3865.93
530800	Yunnan	Puer	-440749	2.42312e+06	2013	258.4	12.17	4253855	1.6488	0.3591	29.6046	19480.1	6358.42	8132	2260	2016070	11243	282550	84.3	3047.86
530900	Yunnan	Lincang	-543885	2.5113e+06	2013	236.4	12.95	4160951	1.7631	0.3375	26.8261	17897.3	6303.85	8274	2753	1813260	5996	328193	79.9	2755.69
540100	Tibet	Lasa	-1.3213e+06	3.26854e+06	2013	60.1	16.06	3048700	5.0812		17.344	21329.3	8243.99	2536	1661	1319166	2815	180189	0	3953.49
610100	Shaanxi	Xi' an	343606	3.64059e+06	2013	806.9	10.33	48841300	6.0522	0.7205	62.8432	33100.2	12930	44190	23885	7298119	78976	1135398	664.7	6411.77
610200	Shaanxi	Tongchuan	360482	3.76421e+06	2013	85.6	9.72	3219750	3.7439	0.6125	57.58	24494.9	8140	4490	2142	811520	4263	165210	67.7	2912.4
610300	Shaanxi	Baoji	198796	3.66678e+06	2013	385.6	9.62	15459100	4.0049	0.4651	53.1917	28509.2	8376	17202	4824	2203859	19695	539407	130.9	3410.88
610400	Shaanxi	Xianyang	304809	3.71559e+06	2013	533.2	10.08	18603870	3.4904	0.4655	67.3066	28487.9	8538	22798	9290	2657448	14474	612997	127.5	4088.69
610500	Shaanxi	Weinan	434923	3.73967e+06	2013	569.8	9.82	13490070	2.3667	0.3805	71.0796	24163.7	7565	18066	7933	2758626	16916	665733	97.5	2998.54
610600	Shaanxi	Yan'an	379932	3.90528e+06	2013	237.8	11.24	13541350	5.6896	0.5403	46.7775	27643.1	8681	10492	3350	2946793	20289	570153	102.1	3015.46
610700	Shaanxi	Hanzhong	193082	3.5214e+06	2013	386.2	9.82	8817300	2.2843	0.4186	44.6926	22166.7	7053	15500	6367	2143635	13202	453668	79.2	3072.78
610800	Shaanxi	Yulin	392577	4.08693e+06	2013	377	11.48	28467500	7.5511	0.538	42.0296	26819.5	8687	16436	5714	4222195	49578	980844	116.6	4020.33
610900	Shaanxi	Ankang	362186	3.48875e+06	2013	308.3	10	6045520	1.9628	0.4091	42.6208	22532.7	6624	10920	4358	1872089	5901	486953	73.4	3310.03
611000	Shaanxi	Shangluo	446737	3.59315e+06	2013	250.6	10.5	5108800	2.0354	0.4662	44.6608	22257.4	6223	9331	3546	1463373	7222	385714	51	2751.46
620100	Gansu	Lanzhou	-118384	3.88812e+06	2013	368.6	10.64	17762823	4.8138	0.7971	61.5895	20766.8	7114	21441	11349	2423426	30475	429490	108	5196.24
620200	Gansu	Jiayuguan	-571064	4.30009e+06	2013	20	9.27	2262175	11.3109	0.9339	75.8351	24294.5	12352	1596	844	225419	1493	30069	23.8	3310.01
620300	Gansu	Jinchang	-253221	4.12651e+06	2013	46.9	9.9	2520357	5.3625	0.6558	60.6181	23786.4	8863	2297	1228	386400	2295	55235	37.3	2148.26
620400	Gansu	Baiyin	-32873.6	3.91694e+06	2013	177	10.9	4633061	2.6175	0.4323	58.4768	18279.7	5140	6458	2572	1177355	6628	220173	71.6	3380.13
620500	Gansu	Tianshui	66439.5	3.6953e+06	2013	378	12.7	4543365	1.2019	0.3242	50.0621	16892.3	4386	11132	4116	1738953	12148	351984	77.5	3509.14
620600	Gansu	Wuwei	-167435	4.09362e+06	2013	188.5	10.6	3811838	2.0168	0.3234	61.4844	17368.3	6963	8332	5455	1334030	4238	217056	32.1	3153.13
620700	Gansu	Zhangye	-439330	4.19318e+06	2013	131.3	11.44	3359718	2.5647	0.3871	64.054	15877.4	8465	4769	2473	964116	6182	160653	96.4	2881.25
620800	Gansu	Pingliang	147081	3.77074e+06	2013	231.9	12.17	3410775	1.4702	0.3304	54.0831	17351	4788	10159	3445	1300000	6513	344445	69.4	3349.3
620900	Gansu	Jiuquan	-748390	4.36257e+06	2013	110.8	9.88	6419382	5.7832	0.5364	63.6651	22389.2	10851	5345	2766	966940	9144	165546	50	3346.53
621000	Gansu	Qingyang	229089	3.86895e+06	2013	264.1	11.49	6053667	2.2931	0.2959	49.7418	18760.9	4888	7474	3316	1833559	15704	363942	63.4	3880.45
621100	Gansu	Dingxi	-49059.8	3.74831e+06	2013	300.1	12.3	2522182	0.8407	0.26	48.3498	15723.2		11443	3491	1769167	9445	295906	65.4	3099.83
621200	Gansu	Longnan	20047.1	3.57635e+06	2013	282.8	13.06	2495000	0.8816	0.2469	37.0254	15554.8		7093	2185	1603186	4586	270333	85.2	3243.95
630100	Qinghai	Xining	-311910	3.94687e+06	2013	226.8	10.02	9785314	4.3107	0.678	48.317	20891	7272.46	15885	7003	2075698	16641	307716	176.4	4380.35
630200	Qinghai	Haidong	-234023	3.88827e+06	2013	170.5	14.5	3370087	1.9824	0.2737	52.4154	18788.2	6600	4889	4615	1530640	4901	214503	44.4	2717.45
640100	Ningxia	Yinchuan	115697	4.10618e+06	2013	172.6	12.94	12890199	7.451	0.7479	54.7047	23939.5	9340.91	11733	6429	2205311	39013	242037	316.1	4523.54
640200	Ningxia	Shizuishan	128745	4.18859e+06	2013	76.6	10.03	4464393	5.7979	0.6149	52.3901	20703.1	7964.32	4404	1785	832957	7067	109036	58.2	2661.29
640300	Ningxia	Wuzhong	132576	4.01391e+06	2013	143.7	13.65	3519276	2.4439	0.4205	48.7586	18297.7	7605.41	4702	2004	1398375	6866	191330	89.6	3361.64
640400	Ningxia	Guyuan	104617	3.83878e+06	2013	154.2	12.53	1829501	1.188	0.2818	50.1189	18085	5694.84	4660	2036	1494503	6832	240064	51.7	3025.12
640500	Ningxia	Zhongwei	43957.6	3.96228e+06	2013	121.5	14.3	2868250	2.3705	0.3501	54.8942	18420.5	6681.41	3581	1530	1105813	4584	152895	39.4	3257.29
650100	Xinjiang	Urumqi	-1.36531e+06	4.84091e+06	2013	262.9	9.86	22028545	8.3759	0.9762	48.7936	21304	11723	26200	13100	3532024	68289	590503	313.1	5806.15
650200	Xinjiang	Karamay	-1.53077e+06	5.0684e+06	2013	37.9		8531091	22.4502	0.6361	27.7323	25248.6	15596	1799	828	798114	15049	177013	188	3042.54
110000	Beijing	Beijing	953631	4.37553e+06	2014	1333.4	13.1609	213308300	9.9995	0.864	56.5858	48539	18870.6	102851	89590	45246690	2827117	7420541	5601	38614.2
120000	Tianjin	Tianjin	1.04289e+06	4.28468e+06	2014	1016.7	12.2572	157269300	10.5231	0.8227	78.4842	31506	17014	59490	33340	28846993	1089967	5170063	1598	15065.2
130100	Hebei	Shijiazhuang	811632	4.12729e+06	2014	1024.9	14.0311	51702653	4.897	0.4759	77.0891	26071	10542	45772	25523	5664878	72908	1200899	593.2	5562
130200	Hebei	Tangshan	1.12076e+06	4.34362e+06	2014	753.2	14.78	62253023	8.045	0.5621	67.6393	28891	12867	36881	17724	5246569	81583	1089918	228.068	4908
130300	Hebei	Qinhuangdao	1.18566e+06	4.39453e+06	2014	295.1	11.3	12000219	3.9282	0.4359	49.1305	26053	9964	16516	8222	2119627	18960	358495	127.811	5539
130400	Hebei	Handan	837438	3.95063e+06	2014	1029.5	21.8	30800054	3.2943	0.4913	76.0086	22699	10343	38463	16845	4046724	67640	905431	167.464	4209
130500	Hebei	Xingtai	853988	4.02717e+06	2014	772.9	14.42	16469408	2.2758	0.4543	81.5804	20007	8342	29338	14825	2946228	19207	564415	139.165	3575
130600	Hebei	Baoding	863773	4.23352e+06	2014	1196.6	17.2031	30352036	2.6501	0.3799	72.6726	21751	9573	37012	21287	4575943	22710	870391	212.688	4044
130700	Hebei	Zhangjiakou	831122	4.43905e+06	2014	468.6	11.0364	13489726	3.054	0.501	47.7654	21651	7462	19006	7352	3297137	15201	514549	139.612	3953
130800	Hebei	Chengde	1.03205e+06	4.51691e+06	2014	380.7	13.69	13425500	3.8128	0.3293	33.4575	20983	7163	16572	7982	2543206	16660	465273	91.373	4198
130900	Hebei	Cangzhou	1.00779e+06	4.16376e+06	2014	768.4	13.69	31333822	4.2676	0.3158	86.7614	24174	9442	29628	16009	3812703	34954	752865	126.2	3913
131000	Hebei	Langfang	983840	4.27363e+06	2014	450.4	21.19	21759631	4.8407	0.3323	84.412	29416	12115	17958	8895	3025103	29444	538175	220.609	7819
131100	Hebei	Hengshui	934549	4.09794e+06	2014	452.6	16.1798	11491345	2.6022	0.4414	93.4501	19614	8104	16720	8973	2425747	8237	366318	58.535	3061
140100	Shanxi	Taiyuan	630718	4.09251e+06	2014	369.7	9.98	25310917	5.9023	0.8425	46.7286	25768	12616	34650	19306	3226934	141469	527157	638.38	7615.22
140200	Shanxi	Datong	732601	4.32059e+06	2014	339.2	11	10017256	2.9607	0.6004	37.5473	23043	7137	16086	8992	2217880	12915	386969	65.8	4503.05
140300	Shanxi	Yangquan	731558	4.11235e+06	2014	133.2	10.14	6166154	4.4382	0.6496	48.3924	24825	10742	6984	3946	869075	8329	192937	57.83	3157.43
140400	Shanxi	Changzhi	695928	3.92924e+06	2014	339.2	11.16	13311415	3.9196	0.4846	49.2992	24565	10311	15474	7853	2440202	14734	392001	162.3	3750.17
140500	Shanxi	Jincheng	684991	3.83043e+06	2014	218.9	9.27788	10358203	4.4943	0.5649	54.4349	24907	10087	9509	7682	1617219	19770	322069	41.026	4520.09
140600	Shanxi	Shuozhou	644371	4281405	2014	175.4	11.3145	10034100	5.7368	0.5215	37.7769	25725	10137	6665	3343	1430634	9705	232389	79.05	3447.32
140700	Shanxi	Jinzhong	691971	4.02562e+06	2014	330.5	11.271	10413000	3.1434	0.5045	48.5993	25652	10100	13657	6514	2168543	19176	411080	135.7	4174.59
140800	Shanxi	Yuncheng	541945	3.77243e+06	2014	525.2	11.5677	12017177	2.294	0.4445	58.0686	22226	8125	26734	20595	2387663	18307	517383	149.99	2888.83
140900	Shanxi	Xinzhou	630862	4.19719e+06	2014	312.5	11.5603	6803394	2.1796	0.4466	38.7995	21735	6104	12187	13447	2139521	8607	369184	105.029	2883.02
141000	Shanxi	Linfen	562571	3.8915e+06	2014	429	11.4327	12132401	2.7557	0.4714	49.1633	23610	8755	17485	9831	2830807	13922	416684	151.669	3983.35
141100	Shanxi	Lvliang	542148	4.05435e+06	2014	390.7	11.5283	11013462	2.896		41.1937	21485	6754	11122	6484	2638085	15845	525220	110.1	3599.26
150100	Inner Mongol	Hohhot	541101	4.38397e+06	2014	237.9	15.3374	28940500	9.5961	0.6749	35.0228	34723	12538	14493	5600	3109084	36005	385566	78.274	5473.66
150200	Inner Mongol	Baotou	432070	4.48569e+06	2014	223.7	10.9277	36363100	13.0676	0.8234	32.7984	35506	12713	14279	9524	3536905	51548	425674	303.6	5144.56
150300	Inner Mongol	Wuhai	158197	4.2365e+06	2014	55.4	9.80036	6010187	10.8556	0.9457	44.9655	31481	13422	3551	1620	947811	14979	99189	59.56	5443.7
150400	Inner Mongol	Chifeng	1.11038e+06	4.7397e+06	2014	465.8	7.51787	17783716	4.1309	0.2456	26.8032	23199	8114	18410	7560	3604443	17614	718435	179.076	3964.48
150500	Inner Mongol	Tongliao	1.3146e+06	4.83879e+06	2014	319.4	9.922	18868000	6.038	0.3886	35.2034	23377	9932	13288	6558	3182044	16102	433874	100.273	3826.57
150600	Inner Mongol	Erdos	306545	4.23859e+06	2014	156	14.2298	40554873	20.0152	0.7245	37.4987	34983	13439	9810	7227	5417523	23481	565052	214.8	4349.88
150700	Inner Mongol	Hulunbuir	1.17645e+06	5.47313e+06	2014	265.9	7.97473	15222009	6.0152	0.7084	17.6539	24787	10751	13393	7282	3485100	35378	419538	160.9	3691.36
150800	Inner Mongol	Bayannur	210991	4.46579e+06	2014	178.6	8.05405	8674600	5.1872	0.5257	35.2583	22618	12481	10759	4332	1938012	6018	231977	68.3	3775.39
150900	Inner Mongol	Ulanqab	611277	4.51198e+06	2014	277	7.03	8737258	4.1138	0.4526	30.1464	22796	7800	7612	3995	2971938	14170	352179	24.027	3018.72
210100	Liaoning	Shenyang	1.47161e+06	4.67055e+06	2014	730.8	9.90716	70987051	8.5816	0.7599	60.3094	34245.8	12520.9	55775	23815	9143712	265649	1174452	1315.4	6217.13
210200	Liaoning	Dalian	1.44513e+06	4.3796e+06	2014	594.3	11.1295	76555761	10.9939	0.6705	47.5495	33591.3	13547.4	40772	17914	9894552	430258	1049086	1543.2	9215.77
210300	Liaoning	Anshan	1.48992e+06	4.5158e+06	2014	348.2	7.1868	23858951	6.686	0.7467	47.4682	27845.9	12092.6	19355	5400	3254078	44872	321904	241.9	4664.13
210400	Liaoning	Fushun	1.59898e+06	4.66548e+06	2014	217.4	7.11985	12765826	6.1183	0.7203	43.3724	25035.4	10971.4	10856	5024	2235027	26845	163819	108.3	5033.18
210500	Liaoning	Benxi	1.60541e+06	4.59737e+06	2014	152	7.20877	11712452	6.7879	0.6769	39.0674	25972.3	11725.7	10654	2640	1854923	30196	212238	107.083	3942.36
210600	Liaoning	Dandong	1.60633e+06	4.51854e+06	2014	239.5	7.88338	10226035	4.2291	0.5744	37.2171	22931.2	11528.4	14443	5016	2058998	16876	266686	146.2	4680.53
210700	Liaoning	Jinzhou	1.36091e+06	4.579e+06	2014	305.3	7.13262	13639990	4.4264	0.5381	51.0413	25214.2	11722.8	12989	9109	2284708	25753	242524	206.29	4147.96
210800	Liaoning	Yingkou	1.45115e+06	4.47192e+06	2014	233.3	9.1929	15460811	6.3234	0.6725	47.822	28222.3	12608.7	10813	5130	2196512	10696	206022	136.476	4292.17
210900	Liaoning	Fuxin	1.37296e+06	4.67439e+06	2014	191	7.8735	6061578	3.3882	0.449	46.5552	21194.8	10566.3	10290	2784	1752720	4332	202065	46.923	3913.21
211000	Liaoning	Liaoyang	1.49921e+06	4.57121e+06	2014	179.9	7.03219	10146163	5.48	0.632	53.7858	24382.3	11156.2	11879	3891	1640131	21674	169026	79.77	4419.37
211100	Liaoning	Panjin	1.39979e+06	4.54157e+06	2014	129.2	8.95888	13039536	9.0615	0.8003	54.032	30857.4	12723.4	7031	3974	2041160	19896	162351	61.527	4252.76
211200	Liaoning	Tieling	1.5426e+06	4.74719e+06	2014	302	7.76093	8672909	3.2562	0.4258	54.2549	19276.3	10887.9	11666	5690	2090819	28469	266837	67.9	4188.29
211300	Liaoning	Chaoyang	1.23011e+06	4.5634e+06	2014	340.6	10.7133	9935232	3.3379	0.3844	38.2387	19633.9	9753.91	14575	4414	2279700	17341	313829	84.745	3374.17
211400	Liaoning	Huludao	1.26037e+06	4.46695e+06	2014	280.7	9.94714	7215505	2.8021	0.316	42.9644	23009.9	9556.2	14557	5017	1674000	23000	254000	34	4055.61
220100	Jilin	Changchun	1.62841e+06	4.96403e+06	2014	754.6	10.357	53424262	7.0891	0.485	60.482	23908	11286	45787	18818	6758377	70087	856005	863.817	5846.76
220200	Jilin	Jilin	1.73138e+06	4.89398e+06	2014	427.7	8.68581	23795605	5.5548	0.4851	45.4909	22437	11000	23397	10976	3273310	56610	490143	218.689	3951.73
220300	Jilin	Siping	1.54599e+06	4.85418e+06	2014	328.1	8.99278	12103150	3.69	0.4447	55.5841	20894	10723	13431	6541	1913935	9359	335290	65.277	3941.05
220400	Jilin	Liaoyuan	1.62886e+06	4.78381e+06	2014	121.8	8.52705	6903093	5.6467	0.4547	51.4019	20780	10500	5537	2730	993453	7655	150643	36.872	3335.62
220500	Jilin	Tonghua	1.69992e+06	4.70003e+06	2014	222.2	8.86124	10084958	4.5378	0.5236	37.2852	20857	9700	10960	5374	2086990	48658	292461	70.092	3765.6
220600	Jilin	Baishan	1.80373e+06	4.73639e+06	2014	126.3	8.24549	6752889	5.33	0.6938	29.2815	18288	8600	7086	3364	1381508	14574	206346	73.308	2704.9
220700	Jilin	Songyuan	1.51922e+06	4.98944e+06	2014	278.5	8.93401	15962932	5.6868	0.2703	49.0207	20810	8708.39	8432	4986	1718609	2488	289225	70.526	4726.11
220800	Jilin	Baicheng	1.39552e+06	5.02768e+06	2014	197.8	7.30511	6861811	3.4586	0.3991	36.5197	18150	7312.27	7362	4290	1829198	8468	266351	49.543	2891.93
230100	Heilongjiang	Harbin	1.76512e+06	5.1382e+06	2014	987.3	8.58387	53400715	5.3872	0.4875	52.9187	28815.9	12546	65400	20400	7400780	100276	1115150	781.15	5760.33
230200	Heilongjiang	Qiqihar	1.46106e+06	5.30707e+06	2014	553.2	7.231	12093360	2.3099	0.355	35.5874	21283	11310	23706	9364	3136822	12913	493776	170.68	3803.83
230300	Heilongjiang	Jixi	2.0901e+06	5.22172e+06	2014	183.6	6.36	5160088	2.7881	0.6407	36.5132	19375	13449	10138	3943	802658	4930	144661	35.9	3263.5
230400	Heilongjiang	Hegang	1.9221e+06	5.40758e+06	2014	107		2594613	2.4154	0.8091	29.3347	18116	11463	7475	2790	746562	5061	117541	42.5	3060.08
230500	Heilongjiang	Shuangyashan	2.07734e+06	5.33986e+06	2014	149		4326831	2.8964	0.6431	35.3472	19965	11533	6844	3498	1034518	6013	180289	87.1	2524.06
230600	Heilongjiang	Daqing	1.50302e+06	5.1618e+06	2014	276		40775057	14.6518	0.521	44.2623	32307	12443	15263	19790	1789269	8309	357130	255	4478.45
230700	Heilongjiang	Yichun	1.80111e+06	5.39509e+06	2014	122	5.5166	2560255	2.0885	0.8697	29.8303	19091	11368	6628	2703	1029241	4182	88660	85.7	2564.69
230800	Heilongjiang	Jiamusi	2.03744e+06	5.39651e+06	2014	241.4	7.83	7659799	3.2864	0.5057	32.032	21518	12326	14204	5634	1875138	3379	266619	47.12	2943.94
230900	Heilongjiang	Qitaihe	1.98428e+06	5.22529e+06	2014	88.2	7	2142590	2.5123	0.5882	42.5496	20068	10088	3859	1699	620773	2160	81311	23.89	3251.16
231000	Heilongjiang	Mudanjiang	1.9399e+06	5.0611e+06	2014	264	7.83179	12640168	4.2792	0.553	31.9401	24735	13784	15375	5125	2392674	17817	321895	104.3	3504.03
231100	Heilongjiang	Heihe	1.60437e+06	5.5133e+06	2014	170.5	6.5	4213621	2.4731	0.4207	24.8743	21092	11401	7631	7625	1413360	8179	170519	34.216	2660.91
231200	Heilongjiang	Suihua	1.63516e+06	5.25217e+06	2014	553.2	7.37	11902452	2.1467	0.2659	49.6408	19111	10543	13010	8270	2902292	8315	429050	125.965	3080.37
310000	Shanghai	Shanghai	1.53985e+06	3.43889e+06	2014	1438.7	8.68075	235677000	9.737	0.8957	55.8147	48841.4	21191.8	115335	48981	49234377	2622913	6955284	7362.61	30545.4
320100	Jiangsu	Nanjing	1.28533e+06	3.47792e+06	2014	648.7	11.127	88207500	10.7545	0.8092	68.7864	42568	17661	39149	21602	9212047	447152	1368787	518.8	10964.4
320200	Jiangsu	Wuxi	1.40568e+06	3.45005e+06	2014	477.1	10.4595	82053100	12.6389	0.7447	67.0693	41731	22266	31008	15562	7480571	354743	1130273	449.8	7209.25
320300	Jiangsu	Xuzhou	1.12862e+06	3.7334e+06	2014	1023.5	20.573	49639100	5.7655	0.5946	74.2882	24080	12811	43175	17518	6618386	174827	1319474	302.3	6678.25
320400	Jiangsu	Changzhou	1.36347e+06	3.45495e+06	2014	368.6	10.3058	49018700	10.4423	0.687	67.4057	39483	20133	21528	11381	4349289	217044	682014	303	6712.33
320500	Jiangsu	Suzhou	1.46151e+06	3.4422e+06	2014	661.1	11.8065	137608900	12.9925	0.7395	63.6208	46677.1	23560	52887	25352	13048293	757988	2040512	1509.9	9639.42
320600	Jiangsu	Nantong	1.48144e+06	3.5372e+06	2014	767.6	7.55007	56526900	7.7457	0.6115	59.5691	33374	15821	34176	16366	6495797	217879	1418762	445.5	8250
320700	Jiangsu	Lianyungang	1.27049e+06	3.77266e+06	2014	526.5	11.76	19658900	4.4277	0.5713	66.944	23595	11698	16523	8065	3759482	100369	665801	248.5	4758
320800	Jiangsu	Huai' an	1.27379e+06	3.6385e+06	2014	560.3	12.34	24553900	5.0736	0.5646	66.1607	25798	12010	22858	11599	4316544	106174	706174	236.8	4921
320900	Jiangsu	Yancheng	1.3819e+06	3.67219e+06	2014	828.5	11.3079	38356200	5.3115	0.5854	61.6478	25854	14414	33684	16233	6032064	236313	1039544	283.1	5028
321000	Jiangsu	Yangzhou	1.33025e+06	3.57662e+06	2014	461.3	8.93836	36979100	8.2654	0.612	66.4283	30322	15284	17475	9491	3677273	113031	653748	293.7	8670.82
321100	Jiangsu	Zhenjiang	1.34014e+06	3.49603e+06	2014	272.1	8.94146	32524400	10.2652	0.6663	68.3362	35752	17617	12747	7516	3118458	118714	549167	282.9	5680.85
321200	Jiangsu	Taizhou	1.3863e+06	3.56597e+06	2014	508.5	9.59337	33708900	7.2706	0.6015	68.6259	31346	15076	19539	9708	3712131	76515	592193	243.9	5614.3
321300	Jiangsu	Suqian	1.22702e+06	3.68112e+06	2014	580.7	13.78	19306800	3.9963	0.5374	69.3463	20396	11677	20138	8158	3455899	98220	775546	113.2	3668
330100	Zhejiang	Hangzhou	1.376e+06	3.26091e+06	2014	715.8	12.7548	92061633	10.3813	0.751	49.8186	44632	23555	51402	31977	9611771	524082	1826924	1864.24	14041.4
330200	Zhejiang	Ningbo	1.56693e+06	3.27288e+06	2014	583.8	9.74227	76102816	9.8362	0.703	44.9091	44155	24283	29652	20984	10008563	428212	1596238	721.8	10889.7
330300	Zhejiang	Wenzhou	1.50225e+06	3.05398e+06	2014	813.7	13.836	43030460	4.7118	0.672	37.4609	40510	19394	30864	21855	4889810	113033	1249850	1284.43	13842.6
330400	Zhejiang	Jiaxing	1.48925e+06	3.35963e+06	2014	348.1	10.0284	33526045	7.3458	0.592	60.3496	42143	24676	19989	9280	3349028	140870	756642	680.1	6997.8
330500	Zhejiang	Huzhou	1.3997e+06	3.36022e+06	2014	263.8	10.659	19559985	6.6917	0.574	57.7549	38959	22404	11632	6819	2245670	69814	464525	217.403	6307.46
330600	Zhejiang	Shaoxing	1.4892e+06	3.25944e+06	2014	443	9.52708	42658839	8.6136	0.621	47.4764	43167	23539	20804	12012	3464437	184555	779332	336.694	8080.75
330700	Zhejiang	Jinhua	1.43484e+06	3.18107e+06	2014	475.1	12.443	32082030	5.9056	0.633	45.5406	39807	18544	23154	13833	3528648	133838	818413	281.3	10239.4
330800	Zhejiang	Quzhou	1.31595e+06	3.14299e+06	2014	255.7	12.0189	11150977	4.374	0.49	44.6504	30583	15354	9744	6752	1919400	58557	351888	147.5	6655.3
330900	Zhejiang	Zhoushan	1.62836e+06	3.32352e+06	2014	97.5	7.72222	10152567	8.8746	0.663	39.0779	41466	23783	5050	3055	1881904	44763	246092	143.658	10833.7
331000	Zhejiang	Taizhou	1.5514e+06	3.16026e+06	2014	597.1	11.132	33873783	5.6208	0.595	39.3297	39763	19362	21334	14266	3714666	98099	838763	262.262	9675.24
331100	Zhejiang	Lishui	1.4078e+06	3.07307e+06	2014	265.7	12.9077	10517517	4.9459	0.552	35.6507	30413	13635	10724	6200	2172733	46070	421880	165.463	9259.65
340100	Anhui	Hefei	1.1503e+06	3.44138e+06	2014	712.8	13.1242	51805600	6.7689	0.691	73.2358	29348	14407.3	40445	17163	6987901	290529	1087882	455.534	6917.36
340200	Anhui	Wuhu	1.23131e+06	3.3838e+06	2014	384.5	8.6	23095488	6.4039	0.607	66.6082	27384	14606	16716	7400	3469186	342871	508965	179.038	5142.86
340300	Anhui	Bengbu	1.12867e+06	3.59151e+06	2014	371.1	32.7892	11511949	3.5542	0.509	70.2224	24147	10511	15830	5688	2085574	76245	354791	111.96	4559.58
340400	Anhui	Huainan	1.08645e+06	3.51399e+06	2014	243.4	18.1261	7893187	3.3361	0.679	68.1129	26267	10547	11243	4991	1459783	23349	198921	41.083	4203.6
340500	Anhui	Maanshan	1.24564e+06	3.43956e+06	2014	227.2	11.0162	13331200	6.0091	0.639	69.4208	32560	14969	7558	4107	1824561	57483	266454	111.719	4244.21
340600	Anhui	Huaibei	1.06744e+06	3.65421e+06	2014	215.3	11.63	7596370	3.5324	0.598	70.3148	23787	9116	10974	4133	1160077	16653	175319	87.087	4421.73
340700	Anhui	Tongling	1.18127e+06	3.34575e+06	2014	73.8	8.62264	7163100	9.7193	0.787	64.8316	29234	16405	5071	2162	1052923	73924	147545	71.005	4578.54
340800	Anhui	Anqing	1.08511e+06	3.29909e+06	2014	620.9	10.3043	15443170	2.8808	0.422	57.8879	22109	9024	17873	8581	2994597	61902	580668	128.659	4370.46
341000	Anhui	Huangshan	1.24389e+06	3.24318e+06	2014	147.7	10.3136	5071697	3.7306	0.47	46.0782	24194	10942	6339	3028	1494172	35777	140731	84.4	4059.18
341100	Anhui	Chuzhou	1.20782e+06	3.53756e+06	2014	449.6	12.8762	12144000	3.0562	0.478	68.8734	22091	9171	14254	6013	2688462	46685	423699	78.411	4042.47
341200	Anhui	Fuyang	983225	3.55281e+06	2014	1051.4	19.03	11889663	1.5303	0.375	73.3128	21715	8213	27946	10899	3533451	16927	650115	58.528	4785.77
341300	Anhui	Suzhou	1.10816e+06	3.67416e+06	2014	642.3	13.8813	11405288	2.0895	0.374	71.5689	21941	8332	17200	8081	2472835	22436	450628	51.264	3604.83
341500	Anhui	Lu' an	1.04726e+06	3.41737e+06	2014	720.5	16.2001	10958100	1.9211	0.414	62.049	20610	8287	18571	8774	3216049	31524	622111	65.17	4498.13
341600	Anhui	Bozhou	1.02032e+06	3.61567e+06	2014	634.4	15.139	8836299	1.7769	0.357	73.6576	21192	8967	14374	5037	2292171	14418	368394	108.592	4122.53
341700	Anhui	Chizhou	1.17169e+06	3.27651e+06	2014	160.6	11.7356	5171690	3.6267	0.501	53.3382	22295	10629	5317	2563	1388229	17075	179691	41.654	4346.97
341800	Anhui	Xuancheng	1.30548e+06	3.33986e+06	2014	279.8	9.24	9176300	3.5726	0.493	53.8092	26289	11251	9905	4861	2224992	76879	332521	77.75	4458.47
350100	Fujian	Fuzhou	1.41006e+06	2.8313e+06	2014	674.9	17.9889	51691647	6.9995	0.6694	30.3505	32450.9	14012.1	29563	17847	5748081	93278	1206466	792.27	10105.2
350200	Fujian	Xiamen	1.32491e+06	2.6658e+06	2014	203.4	16.43	32735772	8.6832	0.888	32.5878	39625.1	16219.6	12435	9185	5482525	173878	890941	503.61	17777.6
350300	Fujian	Putian	1.39062e+06	2.76139e+06	2014	341.2	13.2	15020721	5.289	0.553	29.8233	26870.8	12828.8	12347	4741	1579085	35031	477097	91.819	7088.68
350400	Fujian	Sanming	1.23028e+06	2.83506e+06	2014	284	14.1	16212064	6.459	0.551	29.0179	25197	11665.2	12425	4628	1988757	39532	416824	465.22	6260
350500	Fujian	Quanzhou	1.33145e+06	2.72516e+06	2014	716.2	13.7	57333576	6.8254	0.629	28.6591	34819.5	14586	31189	13210	4767231	105743	1044582	538.965	8691
350600	Fujian	Zhangzhou	1.26156e+06	2.62297e+06	2014	497.4	14.1	25063612	5.0685	0.538	28.5514	25741.4	12690.2	18958	6948	2745041	44054	518165	448.532
350700	Fujian	Nanping	1.28851e+06	2.95934e+06	2014	319.2	13	12325593	4.7044	0.534	32.9833	24074.3	11251.5	15536	4968	1903858	19173	361748	205.4	6041
350800	Fujian	Longyan	1.17843e+06	2.71619e+06	2014	307.1	14.8	16212107	6.2716	0.516	27.8092	26153.1	12054.4	14425	2880	2050747	48170	431755	182.4	5656
350900	Fujian	Ningde	1.42392e+06	2.93739e+06	2014	352.2	14.1	13760938	4.8369	0.529	30.614	23956.4	11301.9	11750	4811	1999031	12963	395716	124.985	6693
360100	Jiangxi	Nanchang	1.06511e+06	3.07947e+06	2014	517.7	13.01	36679635	7.0373	0.7086	52.9959	29091	12414	26538	12349	4731561	79045	814016	506.94	6224.61
360200	Jiangxi	Jingdezhen	1.17633e+06	3.16668e+06	2014	167.8	13.12	7382137	4.5438	0.6228	49.0337	26625	11547	7176	2924	1495692	11391	175882	93.416	4162.54
360300	Jiangxi	Pingxiang	872510	2.93233e+06	2014	198.2	13.15	8649524	4.5867	0.6461	52.7844	26019	12769	9033	4181	1565483	29969	234927	98.947	4294.03
360400	Jiangxi	Jiujiang	1.00231e+06	3.14859e+06	2014	513.1	13.16	17799599	3.7097	0.491	52.5011	25077	10139	18362	8965	3835284	47498	715781	197.552	3982.61
360500	Jiangxi	Xinyu	961624	2.9782e+06	2014	122.3	12.98	9002683	7.773	0.6743	52.2063	27626	12831	4533	2448	1317360	18818	191222	62.36	4265.73
360600	Jiangxi	Yingtan	1.17571e+06	3.04452e+06	2014	126.9	13.17	6069809	5.3011	0.5423	47.7926	24591	11350	4667	2422	1149741	23041	157579	41.6	3919.48
360700	Jiangxi	Ganzhou	1.02681e+06	2.74567e+06	2014	954.2	12.1979	18435921	2.1708	0.4399	37.937	22935	6946	33832	10852	5362745	60993	1088115	319.056	5371.95
360800	Jiangxi	Ji' an	968365	2.88116e+06	2014	526.7	13.3	12421109	2.5486	0.4465	45.646	24797	9262	18181	7276	3086929	65637	672139	253.7	4104.41
360900	Jiangxi	Yichun	968111	3.03064e+06	2014	595.6	13.28	15229911	2.7764	0.4328	52.9595	23221	10526	19436	7557	3467136	60430	693012	161	4077.37
361000	Jiangxi	Fuzhou	1.11964e+06	2.95751e+06	2014	427.5	13.3	10367713	2.6119	0.435	42.5347	23101	10410	10318	4980	2557888	31291	512909	134.2	4325.29
361100	Jiangxi	Shangrao	1.20327e+06	3.10988e+06	2014	773.1	13.3542	15502360	2.3221	0.4586	47.1289	24656	9102	20955	10634	3846056	42041	870814	166.462	4894.34
370100	Shandong	Jinan	1.06974e+06	3.98557e+06	2014	621.6	18.0797	57705966	8.2052	0.6641	79.8551	36934.3	13117.1	44058	24783	5714138	95983	932184	1139.48	7159.71
370200	Shandong	Qingdao	1.32744e+06	4.00029e+06	2014	780.6	12.4177	86921000	9.6524	0.6841	58.6579	37345.1	15433.6	42961	24946	10747138	270133	1871258	582.9	7855.21
370300	Shandong	Zibo	1.14328e+06	3.99158e+06	2014	428	12.7444	40297668	8.7531	0.6571	73.0367	31406.1	13368	24945	12638	3425263	82590	746612	228.372	5347.05
370400	Shandong	Zaozhuang	1.10955e+06	3.79463e+06	2014	401.3	13.36	19801306	5.189	0.5134	75.1425	24059.7	11044	16150	7906	2172070	18973	404153	133.195	3756.31
370500	Shandong	Dongying	1.17522e+06	4.1117e+06	2014	189.1	12.28	34304900	16.3982	0.6404	73.093	36167.1	12775.5	11882	4464	2413559	52883	464290	214.644	4819.66
370600	Shandong	Yantai	1.37059e+06	4.09733e+06	2014	653.4	11.56	60020788	8.5795	0.5855	52.877	33308.9	14270	36429	17597	5748633	166419	1046156	657.661	5688.51
370700	Shandong	Weifang	1.23282e+06	3.99689e+06	2014	888.3	12.3654	47860000	5.1826	0.5357	67.3124	28679.6	13635.5	43867	25988	5277579	133797	1397928	362.585	4008.53
370800	Shandong	Jining	1.04487e+06	3.8382e+06	2014	860.1	14.42	38000607	4.6213	0.5025	79.6535	25869.2	11521.5	39836	19139	4668653	80687	1034668	176.4	3949.9
370900	Shandong	Tai' an	1.06195e+06	3.91237e+06	2014	562.3	12.1152	30021852	5.3853	0.5502	77.901	26048.1	12166.2	25146	12220	2857756	39537	531279	151.577	4829.68
371000	Shandong	Weihai	1.47444e+06	4.10086e+06	2014	254.8	10.3567	27903400	9.9392	0.6131	46.5556	33458.6	14993.6	16199	6892	2805973	96746	591246	307.799	4483.72
371100	Shandong	Rizhao	1.25377e+06	3.89004e+06	2014	293.9	12.8	16118700	5.6349	0.5271	64.0021	24230.1	11270.8	10422	5050	1677685	20052	352729	53.2	4811.46
371300	Shandong	Linyi	1.18252e+06	3.84879e+06	2014	1113.2	14.23	35698000	3.5032	0.5172	70.4755	26629.8	9943.07	45374	16377	4550709	46000	1074817	348.458	4035.57
371400	Shandong	Dezhou	1.01195e+06	4.04814e+06	2014	583.2	16.42	25960800	4.5641	0.4953	88.7739	19408.7	10281.9	20447	11027	2752649	42081	526040	142.895	3889.45
371500	Shandong	Liaocheng	955522	3.95197e+06	2014	612.1		25164000	4.2482	0.4395	88.648	19990.7	9652.89	24911	10134	2859605	36887	519899	345.66	3924.15
371600	Shandong	Binzhou	1.11092e+06	4.09268e+06	2014	386.7	18.909	22767060	5.9557	0.5247	77.8698	26407.4	11697.6	18556	8413	2697848	53697	519503	123.424	3315.41
371700	Shandong	Heze	955048	3.80321e+06	2014	990.6		22221900	2.6446	0.4306	84.5012	18774.2	8927.14	33059	18099	3434842	40313	670331	128.998	3356.57
410100	Henan	Zhengzhou	761956	3.72532e+06	2014	937.8	12.3205	67769890	7.2991	0.6831	80.5532	28610.1	15725.4	69724	28912	9185111	144942	1244086	603.6	6579.13
410200	Henan	Kaifeng	857864	3.73129e+06	2014	553.8	9.38411	14920564	3.2454	0.4258	82.8234	21466.6	9410.05	21894	18114	2231528	24347	416538	86.2	3578.55
410300	Henan	Luoyang	635443	3.67719e+06	2014	696.2	11.4393	32845734	4.9417	0.5095	54.8005	26974.2	9804.23	34475	15052	4129882	84721	795392	185.567	3831.61
410400	Henan	Pingdingshan	728627	3.62819e+06	2014	557.1	11.9194	16371717	3.3014	0.4783	69.4208	23895.4	9613.62	25386	10333	2415349	28090	476693	135.314	3358.76
410500	Henan	Anyang	828230	3.87285e+06	2014	611.4	10.9958	17918143	3.521	0.4527	75.657	24938.7	11816	23085	11247	2342817	41900	530467	118.349	3096.62
410600	Henan	Hebi	825972	3.8551e+06	2014	166.9	11.1246	6821975	4.255	0.5414	78.3476	22659.2	11867.6	7294	3288	940582	10141	202858	52.105	2985.12
410700	Henan	Xinxiang	811110	3.80158e+06	2014	630.5	10.5721	19179974	3.3699	0.4758	81.6256	23471.4	10849.8	28394	9219	2795059	39964	625636	122.97	3607.1
410800	Henan	Jiaozuo	726932	3.77778e+06	2014	369.6	10.5277	18443139	5.2421	0.5323	77.9499	23475.1	12662.1	15880	8355	1924798	41304	362530	105.7	3153.59
410900	Henan	Puyang	910812	3.87334e+06	2014	424.5	10.4937	12536056	3.4895	0.3851	85.4708	23210.3	8916.21	16388	6825	1819485	23160	415022	59.3	3181.33
411000	Henan	Xuchang	789099	3.66474e+06	2014	499.8	10.7733	20872312	4.8471	0.457	81.0585	23184.7	12252.3	17021	9058	2211765	41865	509538	98.4	3936.16
411100	Henan	Luohe	810471	3.6194e+06	2014	266.7	10.9614	9411601	3.6671	0.457	79.8067	22752.4	11000.7	11504	4789	1359360	11240	264163	44.3	3275.71
411200	Henan	Sanmenxia	551391	3.6795e+06	2014	227.8	9.91435	12400597	5.5259	0.5036	46.9934	22266	10103.9	12129	5150	1656362	28669	349039	137.815	3252.25
411300	Henan	Nanyang	668948	3.53851e+06	2014	1181.4	11.5809	26755709	2.6651	0.3956	59.8427	23149.4	9833.03	38546	15629	4513635	66241	968149	159.3	3175.13
411400	Henan	Shangqiu	966135	3.7066e+06	2014	949.7	10.4966	16976370	2.3359	0.3649	79.8488	21744.9	8099.36	28190	12870	3520995	22843	798039	108.413	3106.5
411500	Henan	Xinyang	917482	3.45136e+06	2014	890.4	11.9883	17573375	2.749	0.4108	62.349	20562.6	8957.23	19756	8636	3353735	20183	799433	103.5	3378.03
411600	Henan	Zhoukou	898571	3.63519e+06	2014	1236.9	10.9014	19920815	2.2651	0.3619	81.4158	19248.6	7803.46	31936	13902	3825196	27769	904290	69.4	3082.74
411700	Henan	Zhumadian	840913	3.53927e+06	2014	920.6	11.4567	16912964	2.4461	0.3636	71.1856	20798.8	8340	30069	13672	3476740	35876	740055	169.42	2785.36
420100	Hubei	Wuhan	882753	3.28314e+06	2014	827.3	12.2623	100694800	9.8	0.74	76.2319	33270	16160	64204	29523	11751039	568956	1442633	1274.62	9131.67
420200	Hubei	Huangshi	954969	3.21168e+06	2014	265.1	20.7797	12185600	4.9796	0.6088	61.192	25208	10957	12645	5006	1671428	19878	258904	128.5	4553
420300	Hubei	Shiyan	503343	3.46148e+06	2014	347	13.4565	12008200	3.5604	0.515	42.4153	22143	7046	25115	8737	2581674	35906	353778	118.6	4075
420500	Hubei	Yichang	579304	3.27334e+06	2014	400.4	9.16145	31322100	7.6369	0.5596	57.7849	25025	11837	23075	9771	4428178	67086	532588	207.521	4172.05
420600	Hubei	Xiangfan	645575	3.41123e+06	2014	560	11.04	31292600	5.5924	0.5601	58.2297	24113	12534	28611	11410	4379283	187876	685316	174.046	4340
420700	Hubei	Ezhou	924925	3.254e+06	2014	110.2	12.819	6866400	6.4851	0.6358	71.9554	22763	12692	5133	1776	756147	5864	120096	41	3627
420800	Hubei	Jingmen	715389	3.31911e+06	2014	300.3	8.81466	13105900	4.5378	0.5276	71.7398	24627	13481	14533	6680	1789572	28254	251501	114.1	3427
420900	Hubei	Xiaogan	834013	3.33447e+06	2014	525.7	12.7126	13547200	2.7891	0.5225	73.0057	23491	11597	17097	7808	2531799	34671	439498	81	3460
421000	Hubei	Jingzhou	721080	3.19883e+06	2014	658.5	9.79067	14804900	2.5774	0.4949	74.2583	23128	12625	23188	10207	2762949	38787	440998	117.2	3928
421100	Hubei	Huanggang	975848	3.30273e+06	2014	741.4	15.7022	14591500	2.3128	0.421	58.7864	20729	9388	27661	28859	3454008	55151	746478	173	3460
421200	Hubei	Xianning	877333	3.16999e+06	2014	296.5	17.6805	9642500	3.877	0.4868	61.6136	21591	10891	11019	6354	1780757	24583	278264	90.13	3315
421300	Hubei	Suizhou	784735	3.4104e+06	2014	257.1	12.7197	7234500	3.3156	0.4652	64.4099	20959	11984	9179	3585	1037058	15302	168996	232.621	3863
430100	Hunan	Changsha	792599	3.00579e+06	2014	671.4	15.4055	78248074	10.7683	0.7234	66.4854	36826.4	21723	57374	24340	8023838	224570	1260751	770.3	5453.04
430200	Hunan	Zhuzhou	838681	2.88536e+06	2014	396.1	13.2	21610147	5.4741	0.61	53.9262	31338.5	14366	21392	8353	2920256	43909	413741	140.6	3949.83
430300	Hunan	Xiangtan	743516	2.94625e+06	2014	291.5	12.6	15705611	5.5968	0.5655	69.9036	27067.5	14092	15827	6664	2036005	25778	263204	134	3694.24
430400	Hunan	Hengyang	748716	2.84183e+06	2014	791.5	11.65	23965488	3.2934	0.4852	56.938	24370.2	13242	32597	20618	4129846	19703	631807	188.715	3448.82
430500	Hunan	Shaoyang	579894	2.84372e+06	2014	819	13.79	12616104	1.7498	0.3992	51.6941	19340.6	7786	31559	7808	3463587	12145	589044	145.2	2802.21
430600	Hunan	Yueyang	794808	3.09991e+06	2014	531.1	13.09	22634000	4.79	0.5229	64.4957	23121.1	11062	19990	9066	3161715	35361	503888	122.16	3354.85
430700	Hunan	Changde	626340	3.11366e+06	2014	608.7	10.37	25141545	4.3215	0.4589	62.667	22634.4	10737	26496	11390	3627711	22884	511836	152.4	3779.54
430800	Hunan	Zhangjiajie	530317	3.11844e+06	2014	150.8	12.59	4100000	2.71	0.4332	32.6188	18055.2	6332	6966	2863	1168432	3706	173880	21.63	3774.72
430900	Hunan	Yiyang	673003	3.03561e+06	2014	483.2	12.25	12531471	2.8596	0.4476	63.9473	20688.1	11304	17726	8030	2366168	20771	380769	112.2	2740.75
431000	Hunan	Chenzhou	812995	2.73766e+06	2014	518.8	13.62	18725768	3.9999	0.485	45.2081	23620.8	10786	23068	8554	3515722	44600	644230	114.82	3225.04
431100	Hunan	Yongzhou	673040	2.72252e+06	2014	630.9	12.0421	13014528	2.4295	0.4255	49.6532	20175.2	9873	25723	10163	3039653	17186	556312	150.76	2694.9
431200	Hunan	Huaihua	497167	2.90972e+06	2014	525.5	13.68	11812366	2.4368	0.413	50.1012	19204.7	6474	26679	9066	2809030	12369	499971	161.43	2953.2
431300	Hunan	Loudi	647039	2.94022e+06	2014	444.9	13.69	12108581	3.1509	0.4226	58.5456	20324.3	7836	16293	5076	2038290	9434	358690	92.961	2586.85
440100	Guangdong	Guangzhou	876251	2.46917e+06	2014	842.4	13.61	167068719	12.8478	0.8543	47.8701	42954.6	17663	70565	40715	14362226	563212	2290438	1998.39	14738.6
440200	Guangdong	Shaoguan	886453	2.63329e+06	2014	329.1	13.6984	11134897	3.8386	0.538	41.7695	21583.3	10532	14040	4457	1971822	24233	396989	139.249	3984.93
440300	Guangdong	Shenzhen	943801	2.39859e+06	2014	332.2	19.89	160018207	14.9495	1	40.7441	40948		31042	26858	21661400	946000	3308000	3056.44	24040.3
440400	Guangdong	Zhuhai	868867	2.33855e+06	2014	110.2	11.97	18672129	11.6537	0.8787	39.3999	35287.3	18394.8	7463	5154	2758953	125185	490867	334	11616.6
440500	Guangdong	Shantou	1.18807e+06	2.49924e+06	2014	546.6	13.71	17165113	3.1201	0.6985	35.5242	21445.9	11190	14226	8606	2137239	20977	570293	284.49	6540.74
440600	Guangdong	Foshan	818723	2.42662e+06	2014	385.6	11.9924	74415994	10.1617	0.9489	50.4636	36554.7	20094	27764	14944	5250119	153760	1057418	376.28	8728.34
440700	Guangdong	Jiangmen	796607	2.34494e+06	2014	393.4	9.96126	20827636	4.6237	0.642	43.1253	24976.2	12746	16822	7729	2360956	51532	545150	192.5	5763.54
440800	Guangdong	Zhanjiang	543369	2.19846e+06	2014	819	15.7306	22589897	3.142	0.3981	36.0878	21317.4	11381.1	25808	11230	2795321	14416	738280	157	5395.45
440900	Guangdong	Maoming	620065	2.30354e+06	2014	772.4	12.29	23490313	3.8951	0.3901	38.4279	19540.5	11914	22411	11015	2632379	6800	747486	164.1	4304.26
441200	Guangdong	Zhaoqing	738489	2.47915e+06	2014	433.7	11.57	18450647	4.5795	0.4401	44.0168	21725.8	12642.3	12876	4390	2417130	40431	553506	216.36	4589.74
441300	Guangdong	Huizhou	976051	2.46661e+06	2014	348.5	13.7096	30003674	6.3657	0.67	38.0969	27299.6	14364.4	17098	10032	3729722	197644	850388	137.127	5828.84
441400	Guangdong	Meizhou	1.12587e+06	2.58865e+06	2014	528.6	13.28	8858389	2.0529	0.4392	31.3015	19845.6	10785.6	13097	8989	2700192	15046	556126	157.6	4528.82
441500	Guangdong	Shanwei	1.08444e+06	2.45235e+06	2014	359.1	13.7822	7169931	2.3928	0.547	30.791	19036.2	10415	6852	4701	1248517	11276	315052	31	4821.79
441600	Guangdong	Heyuan	1.01412e+06	2.55915e+06	2014	365.3	13.63	7689506	2.5208	0.4126	36.0505	18246	9884	9299	4492	2106054	42567	372001	61.8	4171.04
441700	Guangdong	Yangjiang	705325	2.31167e+06	2014	289.4	13.37	11685491	4.6938	0.4905	37.424	21240.1	11486.3	8939	4360	1236039	11568	260781	77.882	4154.46
441800	Guangdong	Qingyuan	800298	2.56992e+06	2014	412.3	12.4	11977408	3.1477	0.483	43.6106	21093.4	10600.3	14078	6967	2139856	23748	480781	99.8	4833.18
441900	Guangdong	Dongguan	915172	2.42697e+06	2014	191.4	11.2	58813173	7.0605	0.8881	46.805	36764	22327	25994	15081	4576816	141031	1189383	995.943	9155.82
442000	Guangdong	Zhongshan	868477	2.37711e+06	2014	156.1	9.81	28230069	8.8682	0.8807	45.5185	34303.9	22166	13246	6376	2612636	128694	719350	153.57	5865.36
445100	Guangdong	Chaozhou	1.20139e+06	2.55216e+06	2014	268.8	11.7	8502208	3.1302	0.6341	31.4151	18854.7	10551	6014	4224	1050911	5395	254625	51.4	4765.27
445200	Guangdong	Yeyang	1.14042e+06	2.4943e+06	2014	694.2	12.47	17804442	2.96	0.5053	33.6157	19635.2	10145.6	11869	8387	1874139	5841	538482	101.863	3444.57
445300	Guangdong	Yunfu	701804	2.39695e+06	2014	294.2	16.17	6640048	2.7252	0.3947	41.6916	18678.6	11067	7451	3971	1331430	275386	18838	91.6	3938.17
450100	Guangxi	Nanning	357094	2.40568e+06	2014	729.7	8.48776	31482973	4.3303	0.5839	47.3256	27075	9489	34306	21174	4657759	72461	754964	895.49	6103.4
450200	Guangxi	Liuzhou	441464	2.61775e+06	2014	377.9		22085074	5.7049	0.6106	48.9567	26693	9221	20656	9177	2616050	41670	454396	186.276	5865.21
450300	Guangxi	Guilin	554132	2.66861e+06	2014	526.5	13.02	18270531	3.7288	0.4556	47.1594	26811	10090	16791	10154	3119982	45641	535160	517	4498.68
450400	Guangxi	Wuzhou	614528	2.46459e+06	2014	340.3		10648152	3.1293	0.4892	43.8712	24272	8592	10817	4714	1890315	25204	379360	104.8	3645.53
450500	Guangxi	Beihai	453207	2.25779e+06	2014	169.3	13.02	8560135	5.3603	0.5446	42.2628	25818	9719	7031	3232	1049674	26667	194806	57.7	6368.47
450600	Guangxi	Fangchenggang	312969	2.2752e+06	2014	94.2	14.61	5889380	6.5184	0.5406	40.4814	26523	10038	3719	1736	998322	14488	116839	37.449	3746
450700	Guangxi	Qinzhou	418688	2.31193e+06	2014	402	14.92	8549638	2.6971	0.3612	44.7483	25425	9172	13157	4519	1419947	16041	344655	312.1	3317.22
450800	Guangxi	Guigang	513698	2.44004e+06	2014	543.2	14.78	8053951	1.9004	0.4563	47.4939	23262	9624	12894	5590	1471404	10702	433407	84.1	3909.56
450900	Guangxi	Yulin	537464	2.34573e+06	2014	708	14.89	13417462	2.3784	0.456	43.5573	26681	10320	20094	5501	2336486	19988	588105	127.712	3235.59
451000	Guangxi	Baise	131676	2.50271e+06	2014	412	20.3171	9179154	2.5806	0.3274	33.2546	23282	7677	14695	5367	2611288	32730	498241	143.57	3242.92
451100	Guangxi	Hezhou	646335	2.56383e+06	2014	238.1	15.05	4483807	2.2345	0.4158	44.8322	23590	8033	7728	2815	1183208	15183	240008	61.03	2528
451200	Guangxi	Hechi	287995	2.57855e+06	2014	419.9	13.76	6013922	1.7474	0.3335	39.6834	21363	6432	13783	5475	2261880	19644	475890	115.3	3798.51
451300	Guangxi	Laibin	450906	2.49738e+06	2014	266.4	14.38	5512357	2.5563	0.395	49.8854	25401	8319	8965	3458	1292944	16464	268369	79.7	2325.93
451400	Guangxi	Chongzuo	235811	2.34118e+06	2014	248.2	18.8288	6497236	3.1944	0.3535	39.646	23184	8273	6891	2016	1555622	16730	319163	67.283	2697.85
460100	Hainan	Haikou	577955	2.06233e+06	2014	165.3	12.64	10917021	4.9943	0.7661	25.5224	26530	10630	11712	6883	1509200	10406	234735	51	7477.64
460200	Hainan	Sanya	478104	1.90126e+06	2014	58.6	14.65	4022558	5.4584	0.7097	20.7378	26860	11285	2515	1664	1048646	32312	155557	42.856	19575.3
500000	Chongqing	Chongqing	272757	3.18179e+06	2014	3375.2	11.8595	142626000	4.785	0.5961	47.3172	25147	9489.82	148715	58007	33043884	381647	4699807	1242.3	6860.33
510100	Sichuan	Chengdu	-101190	3.24556e+06	2014	1210.7	10.2661	100565926	7.0019	0.7037	58.8945	30996.3	16140.5	101300	48200	13400037	253590	1830552	1952.49	6536.1
510300	Sichuan	Zigong	-30421	3.09173e+06	2014	330	10.5105	10734046	3.9145	0.4662	63.872	24142.5	11049.4	15485	4159	1473005	32228	232035	49.121	4428.8
510400	Sichuan	Panzhihua	-323466	2.81997e+06	2014	111.9	8.71492	8708501	7.0646	0.6403	20.5598	27983.4	11766.7	9052	3989	1211774	20489	224150	83.428	4300.15
510500	Sichuan	Luzhou	64773.3	2.997e+06	2014	508.9	10.8	12597311	2.9655	0.4484	50.6553	24545.11970534+AG2518	10298.3	20830	8367	2813002	25454	547076	122.317	4064.57
510600	Sichuan	Deyang	-52990.1	3.29871e+06	2014	392.5	8.6779	15156490	4.3091	0.4727	54.1459	25138.5	11677.6	18359	7988	1970901	36192	291940	158.7	3866.62
510700	Sichuan	Mianyang	-27371.4	3.37928e+06	2014	548.8	7.98463	15798910	3.3558	0.4651	43.6677	25110.9	11277.6	30756	11055	2946402	76637	453033	185.5	4239.03
510800	Sichuan	Guangyuan	72603.5	3.42624e+06	2014	310.1	9.38	5661920	2.2117	0.3933	42.87	21756.9	8096.92	15637	5916	1923836	12437	337513	110	4256.67
510900	Sichuan	Suining	44637.4	3.24262e+06	2014	380.4	7.98	8095540	2.4691	0.4461	58.4736	23137.8	10363.4	15255	6132	1560932	7773	271036	171.366	4446.93
511000	Sichuan	Neijiang	-8446.26	3.13136e+06	2014	426	9.09304	11567723	3.1024	0.4421	63.9259	23854.8	10417.5	19377	5064	1674815	8942	323837	56.03	4144.06
511100	Sichuan	Leshan	-137616	3.0847e+06	2014	355.7	9.57	12075899	3.7125	0.4593	44.2982	24251.1	10599.6	17449	7208	2154123	18374	321614	60.293	3862.29
511300	Sichuan	Nanchong	113125	3.30657e+06	2014	759	8.85	14320202	2.2639	0.4243	57.3813	22073.7	9356.36	28033	11379	3446815	12303	609369	108.542	4293.17
511400	Sichuan	Meishan	-118572	3.16457e+06	2014	353	10.3525	9448913	3.1664	0.4046	55.3059	24349.6	11617.5	14914	5836	1819615	7620	297430	32.824	3982.11
511500	Sichuan	Yibin	-35247.5	3.01184e+06	2014	554.3	10.54	14438115	3.2318	0.4385	52.9063	24288.2	10696.7	24139	8284	2775160	30468	567783	124.72	4240.17
511600	Sichuan	Guang' an	157792	3.22081e+06	2014	471.7	9	9196124	2.8489	0.3581	58.9922	24118.4	10309.2	12549	4795	1872039	7734	396592	170.5	4017.75
511700	Sichuan	Dazhou	247736	3.32823e+06	2014	688.1	10.27	13478324	2.4411	0.3939	48.5811	21992.6	9707.54	21634	6266	2873607	14524	582510	182.788	4291.16
511800	Sichuan	Yaan	-223072	3.1642e+06	2014	157.2	9.38	4624143	3.0052	0.413	34.2153	23420.9	9276.62	10578	3684	3121494	33733	136184	69.284	4153.96
511900	Sichuan	Bazhong	189609	3.40022e+06	2014	383.1	9.28	4566596	1.3756	0.3612	46.3636	21856.1	8213.38	13892	6749	2049081	6360	373415	66.34	3543.06
512000	Sichuan	Ziyang	11030.3	3.18293e+06	2014	507.3	8.5	11956020	3.3592	0.382	60.3281	24398.9	11157.1	19894	7362	1886782	17864	349442	124.587	3824.27
520100	Guizhou	Guiyang	168690	2.81995e+06	2014	382.9	9.19798	24972691	5.5018	0.732	41.2288	24961	10826	25919	12935	4486298	123754	804652	317.2	4888.8
520200	Guizhou	Liupanshui	-10936.1	2.73988e+06	2014	328.3	12.13	10427300	3.6228	0.2568	29.466	21168	6791	13556	4267	2247939	13476	444960	45.141	3109.1
520300	Guizhou	Zunyi	203005	2.96867e+06	2014	787	10.07	18743600	3.0484	0.4398	41.9404	22728	8362.57	33371	10461	3963236	35480	871154	2748	3711
520400	Guizhou	Anshun	94745.7	2.72479e+06	2014	290	12.2	5200600	2.2569	0.2997	34.3321	21042	6671	9311	2785	1728224	12198	329684	51	4145
520500	Guizhou	Bijie	21059.3	2.84393e+06	2014	880.8	12.44	12667000	1.9369	0.3397	31.7684	21200	6223	32434	7307	3607689	23213	906833	74.54	3841
520600	Guizhou	Tongren	345686	2.95071e+06	2014	432.3	12.58	6477345	2.0826	0.41	42.6885	20200	6233	12420	4275	2564829	17585	575443	78.062
530100	Yunnan	Kunming	-213788	2.65903e+06	2014	550.5	7.87452	37129943	5.6236	0.6905	22.5445	31295	10366	46538	22595	5936558	125716	855044	293.82	8445.33
530300	Yunnan	Qujing	-106228	2.69231e+06	2014	646.5	11.9078	16494046	2.7529	0.4289	22.8565	25023	8514	19869	5273	3341711	20172	757816	129.936
530400	Yunnan	Yuxi	-285236	2.52284e+06	2014	216	11.6488	11847251	5.0511	0.4538	23.1286	27223	9969	11537	4956	2073136	25175	322464	129.784
530500	Yunnan	Baoshan	-608305	2.62986e+06	2014	258.8	12.8806	5009758	1.9566	0.3031	21.4735	23638	7626	9931	3208	1642377	7707	296217	86.061
530600	Yunnan	Zhaotong	-97988.7	2.90957e+06	2014	594.4	14.2076	6703372	1.248	0.2749	29.0409	20030	6497	18245	6071	3308880	9443	594623	77.5
530700	Yunnan	Lijiang	-441897	2.83951e+06	2014	121.2	11.7992	2618385	2.0663	0.3388	15.5728	23752	7183	4411	1756	1280294	7960	198526	51.283	4155
530800	Yunnan	Puer	-440749	2.42312e+06	2014	253.8	12.2	4769455	1.8422	0.3716	24.4853	21058	7096	9189	2217	2243561	12214	283647	89.531
530900	Yunnan	Lincang	-543885	2.5113e+06	2014	237.8	12.96	4651215	1.871	0.3518	22.8759	19526	7199	8767	2584	1944478	6226	330907	82.145
540100	Tibet	Lasa	-1.3213e+06	3.26854e+06	2014	52.7	14.3746	3474500	5.6617	0.2575	17.4529	23057	9258	2551	1718	7158535	32249	644429	0
610100	Shaanxi	Xi' an	343606	3.64059e+06	2014	815.3	10.8546	54926400	6.3794	0.7261	52.9474	30715.4	12898.3	47075	24820	8195366	134866	1115171	758.5	6086.33
610200	Shaanxi	Tongchuan	360482	3.76421e+06	2014	84.1	9.83	3253630	3.8552	0.6222	47.3725	27237	7966.27	4769	2120	829030	4926	172754	80.8	3062.06
610300	Shaanxi	Baoji	198796	3.66678e+06	2014	383.8	9.66	16429000	4.3824	0.4871	45.2955	27165.9	8685.84	19048	5044	2356018	24172	521354	140.105	3304.48
610400	Shaanxi	Xianyang	304809	3.71559e+06	2014	526.7	10.14	20773400	4.1971	0.4773	54.9624	27137.3	8846.08	25793	9690	2722712	12936	600643	119.6	4181.58
610500	Shaanxi	Weinan	434923	3.73967e+06	2014	561.4	9.7	14237500	2.6675	0.3948	60.9806	23470	7935.28	19032	8156	2934111	25459	628419	92.89	2951.69
610600	Shaanxi	Yan'an	379932	3.90528e+06	2014	234.3	10.54	13860940	6.2714	0.5561	41.0732	30588	8955.26	11371	4269	3104128	23611	571936	114.476	2937.93
610700	Shaanxi	Hanzhong	193082	3.5214e+06	2014	384.1	9.77	9910500	2.8908	0.4313	40.2154	21724.1	7438.72	17400	6191	2340003	14659	489027	80.164	2966.68
610800	Shaanxi	Yulin	392577	4.08693e+06	2014	373.8	11.49	29205800	8.6482	0.5386	39.6707	25675.1	8967.16	48100	10926	4233196	52237	937142	124.073	4552.5
610900	Shaanxi	Ankang	362186	3.48875e+06	2014	306.2	10	6894370	2.6117	0.4262	39.6951	25011	7210.02	12206	4288	2047359	6060	483045	77.7	3192.55
611000	Shaanxi	Shangluo	446737	3.59315e+06	2014	251.7	10.4	5762670	2.4538	0.4794	39.4379	21613.5	7011.19	9947	3757	1632381	7450	396983	51.1	2617.31
620100	Gansu	Lanzhou	-118384	3.88812e+06	2014	374.7	12.7095	20009389	5.4771	0.8034	57.7771	24514	8567.23	22753	12252	2801041	31618	514802	108.5	5664.75
620200	Gansu	Jiayuguan	-571064	4.30009e+06	2014	24.1	10.09	2430618	10.1955	0.9341	76.7351	27406	13847.7	1759	844	220571	1930	31233	24	3461.68
620300	Gansu	Jinchang	-253221	4.12651e+06	2014	47	9.9	2561027	5.4565	0.6692	59.759	26260	9900	2420	1311	503214	3244	54967	50	2820.81
620400	Gansu	Baiyin	-32873.6	3.91694e+06	2014	177.9	10.9	4476423	2.6174	0.4493	53.3414	21424.1	6308.04	6968	2683	1149439	8301	221287	69.9	3321.25
620500	Gansu	Tianshui	66439.5	3.6953e+06	2014	364.5	12.9	5228228	1.5852	0.3391	46.447	18917.3	5338.67	11186	4298	1793196	11075	390452	78.907	4032.55
620600	Gansu	Wuwei	-167435	4.09362e+06	2014	188.9	10.6	4059679	2.2406	0.3401	57.1768	19873.6	8155.02	7969	2929	1507620	4691	214253	49.93	3186.8
620700	Gansu	Zhangye	-439330	4.19318e+06	2014	129.7	11.48	3617771	2.9852	0.4033	65.2137	17884.5	9714.8	4798	2721	1078852	7382	174520	110.2	2877.92
620800	Gansu	Pingliang	147081	3.77074e+06	2014	233.7	12.19	3505533	1.6776	0.3447	46.4805	19500.9	5794.12	11546	3800	1378902	5636	289849	69.364	3553.24
620900	Gansu	Jiuquan	-748390	4.36257e+06	2014	111.2	9.91	6105496	5.5	0.5523	67.3701	25312.4	12243.9	5639	2426	1049846	11677	184212	52.81	3319.19
621000	Gansu	Qingyang	229089	3.86895e+06	2014	265.5	11.4712	6688607	3.0087	0.3155	43.5109	20637	5499	7895	3741	1856788	17076	327259	68.46	3408.3
621100	Gansu	Dingxi	-49059.8	3.74831e+06	2014	301.4	12.33	2901643	1.047	0.281	44.8779	17504.1	5180.6	12775	3755	1802643	9995	323907	73.884	3267.44
621200	Gansu	Longnan	20047.1	3.57635e+06	2014	283.2	13.08	2625279	1.0171	0.267	35.8639	17353.2	4800.18	7767	2529	1644455	5671	287875	91.2	3098.51
630100	Qinghai	Xining	-311910	3.94687e+06	2014	202.6	13.248	10657811	4.6762	0.686	50.2539	22875	8155.27	16253	7243	2481367	18640	345903	180.38	4806.52
630200	Qinghai	Haidong	-234023	3.88827e+06	2014	172.4	19.9439	3656927	2.5446	0.2903	49.1787	21200	7500	5045	4620	1802504	4649	276336	44.7	2991.8
640100	Ningxia	Yinchuan	115697	4.10618e+06	2014	196	12.8652	13886244	6.5942	0.7545	47.7412	26118	10275	12535	7059	2639036	37980	265523	408.5	4111.27
640200	Ningxia	Shizuishan	128745	4.18859e+06	2014	76.5	10.6474	4672622	6.1001	0.5996	47.078	22380	8928	4515	2012	790531	6537	110879	61.88	2779.1
640300	Ningxia	Wuzhong	132576	4.01391e+06	2014	143.5	13.4667	3834317	2.8572	0.437	45.1014	19853	8442	5591	2274	1449493	8199	195428	92.386	3370.58
640400	Ningxia	Guyuan	104617	3.83878e+06	2014	153.3	12.1005	2010289	1.6268	0.3009	46.1387	19676.5	6395.3	4858	2094	1654252	6003	256307	56.941	2999.62
640500	Ningxia	Zhongwei	43957.6	3.96228e+06	2014	122.2	14.31	2975704	2.6354	0.3719	49.0954	19931	7403	3566	1562	1061792	13510	175753	40.013	3077.75
650100	Xinjiang	Urumqi	-1.36531e+06	4.84091e+06	2014	266.9	10.5422	24614698	7.0428	0.9712	48.8718	27553.6	13387.2	27636	12976	4048053	84677	657723	251.796	5636.15
650200	Xinjiang	Karamay	-1.53077e+06	5.0684e+06	2014	39		8476725	15.3084	0.7504	30.1072	30250	17401	1791	893	938698	14071	211567	200	3201.11
110000	Beijing	Beijing	953631	4.37553e+06	2015	1345.2	9.28372	230145900	10.6497	0.8651	78.5452	52859	20569	104644	96445	57377011	2877956	8556654	5943	39163.6
120000	Tianjin	Tianjin	1.04289e+06	4.28468e+06	2015	1026.9	7.64129	165381900	10.796	0.8264	69.9644	34101	18482	62495	35871	32323500	1208200	5074400	1697	15088.1
130100	Hebei	Shijiazhuang	811632	4.12729e+06	2015	1028.84	12.1949	54405988	5.1043	0.583	86.5753	28168	11442	46744	29579	6823857	90482	1361602	354.3	7490.66
130200	Hebei	Tangshan	1.12076e+06	4.34362e+06	2015	754.96	6.99	61030601	7.8398	0.5831	83.8548	31272	13935	37631	18303	5922620	64203	1232266	239.3	4990.96
130300	Hebei	Qinhuangdao	1.18566e+06	4.39453e+06	2015	295.64	8.8	12504439	4.0746	0.5407	46.526	28158	10782	15210	8347	2282969	9195	424258	586.2	5318.97
130400	Hebei	Handan	837438	3.95063e+06	2015	1049.7	21.97	31454319	3.345	0.5138	90.4959	24630	11247	41040	17691	5156300	41304	1006026	172.6	4501.28
130500	Hebei	Xingtai	853988	4.02717e+06	2015	780.39	13.06	17647323	2.4256	0.4773	100.255	21895	9152	29512	15131	3736715	13815	764423	149.1	4001.44
130600	Hebei	Baoding	863773	4.23352e+06	2015	1202.19	12.0806	30003400	2.9067	0.4667	105.699	23663	10558	45300	24250	5668009	22274	1221166	220.1	3895.94
130700	Hebei	Zhangjiakou	831122	4.43905e+06	2015	469.01	9.02	13635443	3.084	0.522	33.2192	23841	8341	19790	7463	3902617	11801	647303	145.7	4371.17
130800	Hebei	Chengde	1.03205e+06	4.51691e+06	2015	382.35	10.26	13587278	3.8505	0.468	40.6192	22885	7923	17215	8168	2925360	15566	570380	91.4	4321
130900	Hebei	Cangzhou	1.00779e+06	4.16376e+06	2015	774.36	10.26	33206328	4.4819	0.4856	69.6877	26350	10389	32452	17612	4848296	18456	1034550	139.4	4542.72
131000	Hebei	Langfang	983840	4.27363e+06	2015	461.13	14.65	24738649	5.446	0.55	83.9562	31925	13159	18073	9434	4819446	41606	741790	227.2	8297.16
131100	Hebei	Hengshui	934549	4.09794e+06	2015	452.26	10.4375	12200080	2.7543	0.4664	98.3233	21615	9030	16715	9541	2689296	8505	434484	67.5	3423.9
140100	Shanxi	Taiyuan	630718	4.09251e+06	2015	367.39	9.01	27353442	6.3483	0.844	58.6575	27727	13626	35547	20045	4199913	128030	620878	670.5	7280.46
140200	Shanxi	Datong	732601	4.32059e+06	2015	316.22	10.02	10533703	3.0989	0.6102	38.8219	24771	7708	16426	9149	2908030	7813	561838	71.6	4497.97
140300	Shanxi	Yangquan	731558	4.11235e+06	2015	132.16	9.2	5957009	4.2688	0.6586	53.2849	26414	11494	6773	2674	1007101	5815	213056	60.7	3641.09
140400	Shanxi	Changzhi	695928	3.92924e+06	2015	336.85	10.6742	11953423	3.5029	0.5002	63.6658	26407	11095	16083	7977	2415636	16194	457758	178.8	3567.57
140500	Shanxi	Jincheng	684991	3.83043e+06	2015	219.44	8.26862	10402416	4.4994	0.5742	55.9836	26651	10914	10126	8133	1801145	22428	372241	48.1	4110.94
140600	Shanxi	Shuozhou	644371	4281405	2015	161.51	10.3453	9011301	5.1256	0.5316	51.3616	27500	10816	6903	3513	1382931	9247	260394	57.2	3513.63
140700	Shanxi	Jinzhong	691971	4.02562e+06	2015	329.66	10.2931	10461155	3.1434	0.5172	56.3644	27525	10877	14668	6819	2411647	19036	520349	128.8	4132.7
140800	Shanxi	Yuncheng	541945	3.77243e+06	2015	510.2	10.6089	11740143	2.2304	0.4612	65.5041	24049	8718	27607	11393	2769475	15455	594444	141.2	3000.38
140900	Shanxi	Xinzhou	630862	4.19719e+06	2015	306.52	10.6138	6812356	2.1731	0.4631	57.7945	23452	6550	12802	13678	2420102	9208	421544	105.6	3032.7
141000	Shanxi	Linfen	562571	3.8915e+06	2015	430.59	10.4901	11611090	2.6239	0.4862	57.5562	25498	9376	17534	10512	2875251	9008	515273	153.6	3940.65
141100	Shanxi	Lvliang	542148	4.05435e+06	2015	387.48	10.57	9558013	2.5003	0.4467	47.463	22903	7193	11226	6657	2740137	10688	598227	114.4	3258.99
150100	Inner Mongol	Hohhot	541101	4.38397e+06	2015	238.58	10.0483	30905200	10.1492	0.682	41.7315	37362.3	13491	16777	8882	3606450	25504	492723	360.8	4945.57
150200	Inner Mongol	Baotou	432070	4.48569e+06	2015	223.86	7.66488	37219300	13.2253	0.8265	49.4329	38097.6	13667	14756	7752	3932680	53969	500593	139.8	4359.57
150300	Inner Mongol	Wuhai	158197	4.2365e+06	2015	44.49	7.94224	5598322	10.0871	0.9458	53.7589	33967.6	14402	3083	1694	1062908	19522	121031	60	4987.37
150400	Inner Mongol	Chifeng	1.11038e+06	4.7397e+06	2015	462.63	8.35401	18612749	4.3269	0.2976	40.0959	25194.5	8812.42	23999	11331	4150346	14338	790760	183.1	4629.42
150500	Inner Mongol	Tongliao	1.3146e+06	4.83879e+06	2015	319.37	8.24227	18772700	6.0123	0.3799	52.2137	25364.2	10757	11507	3466	3632000	19700	537300	102.9	3179.98
150600	Inner Mongol	Erdos	306545	4.23859e+06	2015	157.32	12.1212	42261300	20.7163	0.7276	26.6603	37432	14420	10217	7559	5783920	37109	546996	233	4192.88
150700	Inner Mongol	Hulunbuir	1.17645e+06	5.47313e+06	2015	259.3	6.8567	15989500	6.3131	0.7152	35.6094	26844.5	11632	14091	7345	3745392	39814	476649	164.2	2926
150800	Inner Mongol	Bayannur	210991	4.46579e+06	2015	174.7		8874300	5.3	0.5343	44.8247	24314.2	13479	8426	4439	2294897	6902	282329	70	3517.55
150900	Inner Mongol	Ulanqab	611277	4.51198e+06	2015	273.87	5.14	9137748	4.3221	0.4658	45.3	24596.9	8428	7808	4015	3184005	8072	363314	25.7	2657.83
210100	Liaoning	Shenyang	1.47161e+06	4.67055e+06	2015	730.41	6.71454	72723051	8.7734	0.9143	69.9666	36642.9	13486.3	58959	24797	8085751	234542	1075909	1120.5	6416
210200	Liaoning	Dalian	1.44513e+06	4.3796e+06	2015	593.56	8.94906	77316363	11.0682	0.7103	47.0192	35889	14666.7	41569	18724	9106922	182829	1094058	1615.7	8710.86
210300	Liaoning	Anshan	1.48992e+06	4.5158e+06	2015	346.05	7.44126	23369966	6.471	0.7529	66.9041	29942.7	13116.9	20337	5381	2444766	23040	299048	272.9	4355.09
210400	Liaoning	Fushun	1.59898e+06	4.66548e+06	2015	215.76	5.50528	12164773	5.8597	0.7251	51.6741	26817.9	11766.5	12315	5322	1677499	15075	175915	104	4093.73
210500	Liaoning	Benxi	1.60541e+06	4.59737e+06	2015	151.21	5.82852	11646927	6.7656	0.725	53.7671	27720.2	12667.3	10654	2640	1322787	12273	193262	136	3901.31
210600	Liaoning	Dandong	1.60633e+06	4.51854e+06	2015	238.15	5.6707	9849006	4.085	0.657	45.5682	24724.4	12492.8	14878	5062	2132196	14620	281582	151	4488.54
210700	Liaoning	Jinzhou	1.36091e+06	4.579e+06	2015	302.56	5.44895	13273292	4.3207	0.5466	58.4411	27039.7	12599.2	14668	9343	2095553	8827	295806	142.4	4203.53
210800	Liaoning	Yingkou	1.45115e+06	4.47192e+06	2015	232.62	6.7222	15137503	6.1925	0.674	47.7604	30457.5	13631.3	11581	5236	1720004	8490	203930	136.9	4190.22
210900	Liaoning	Fuxin	1.37296e+06	4.67439e+06	2015	189.47	6.28624	5255376	2.9491	0.466	47.4575	22661.5	11109.1	10910	2925	1299934	3969	213963	48.8	3623.74
211000	Liaoning	Liaoyang	1.49921e+06	4.57121e+06	2015	178.96	5.5214	10285818	5.5674	0.6373	59.0084	26389	12035.5	12533	3986	1482810	9107	187956	94.5	4048.41
211100	Liaoning	Panjin	1.39979e+06	4.54157e+06	2015	129.54	7.37103	12565377	8.7351	0.8017	50.0466	32465.1	13763.5	8218	3795	1732799	11933	191571	65.5	4015.85
211200	Liaoning	Tieling	1.5426e+06	4.74719e+06	2015	300.38	5.50033	7409003	2.7885	0.4302	55.4485	20689.2	11683.2	11457	5769	2083146	10511	297144	67.9	3734.83
211300	Liaoning	Chaoyang	1.23011e+06	4.5634e+06	2015	340.9	11.7254	8547329	2.8852	0.385	39.1263	21210.5	10514.1	15426	6443	1940641	5144	310194	89.5	3330.5
211400	Liaoning	Huludao	1.26037e+06	4.46695e+06	2015	280.1	7.61648	7201673	2.8176	0.332	52.376	24767.9	10232.8	11572	3274	1658146	6462	283185	34.1	4277.08
220100	Jilin	Changchun	1.62841e+06	4.96403e+06	2015	753.83	7.3255	55300345	7.3324	0.5785	63.5562	29089.7	11749	45787	20571	7657246	89975	1067720	463.1	6327.79
220200	Jilin	Jilin	1.73138e+06	4.89398e+06	2015	426.24	6.02498	23941860	5.6076	0.5233	55.2274	23873.4	11495	24449	11499	3665378	34798	562400	229	4515.02
220300	Jilin	Siping	1.54599e+06	4.85418e+06	2015	326.41	6.4237	12332487	3.7714	0.3663	61.5233	22231	11281	13754	6721	2211062	5799	398671	69.8	3598.75
220400	Jilin	Liaoyuan	1.62886e+06	4.78381e+06	2015	120.8	6.516	7266404	5.9855	0.4846	57.537	28009	10973	5655	2791	1107002	7856	174272	40.5	3212.22
220500	Jilin	Tonghua	1.69992e+06	4.70003e+06	2015	221.1	6.5153	10012129	4.5171	0.5249	49.3014	22254	10117	12257	5728	2302612	47010	348004	88.4	3326.33
220600	Jilin	Baishan	1.80373e+06	4.73639e+06	2015	125.37	6.29282	6685521	5.3136	0.7312	52.4301	19879	9090	7781	3482	1575478	8006	207268	84.5	2544.33
220700	Jilin	Songyuan	1.51922e+06	4.98944e+06	2015	278.07	8.09975	16373003	5.8841	0.3132	46.8932	28950	9561	8450	5440	1829262	2099	325241	77.3	3879.74
220800	Jilin	Baicheng	1.39552e+06	5.02768e+06	2015	196.67	5.61845	6996822	3.5571	0.4314	58.1589	19820	7751	7042	4555	2030517	9443	288870	52.1	1833.98
230100	Heilongjiang	Harbin	1.76512e+06	5.1382e+06	2015	961.37	6.03036	57512119	5.9027	0.483	68.5342	30978	13325	72951	23664	8248444	90855	1246338	825.4	6147.74
230200	Heilongjiang	Qiqihar	1.46106e+06	5.30707e+06	2015	549.39	5.23509	12703250	2.443	0.3815	36.3397	23022	12106	25703	7280	3885834	21961	617430	178.8	3993.33
230300	Heilongjiang	Jixi	2.0901e+06	5.22172e+06	2015	181.7	4.91	5146868	2.8222	0.6426	26.7753	20132	14409	11315	3943	787165	5423	158134	38.8	2930.74
230400	Heilongjiang	Hegang	1.9221e+06	5.40758e+06	2015	105.61	4.17132	2655736	2.4981	0.813	42.4301	18891	12153	8150	2832	898358	3787	127221	44	3025.81
230500	Heilongjiang	Shuangyashan	2.07734e+06	5.33986e+06	2015	147.43		4333342	2.9237	0.5766	41.263	21248	12206	9299	9356	1168033	3718	178613	89.7	2279.09
230600	Heilongjiang	Daqing	1.50302e+06	5.1618e+06	2015	275.48		29834587	11.0113	0.513	44.0219	34402	13204	16015	20373	1966371	5049	377156	255	4795.16
230700	Heilongjiang	Yichun	1.80111e+06	5.39509e+06	2015	121.19	4.23033	2481966	2.0414	0.5705	25.15	20844	12001	6635	2518	1441862	4047	92242	85.5	2411.5
230800	Heilongjiang	Jiamusi	2.03744e+06	5.39651e+06	2015	237.55	5.31196	8101676	3.5069	0.5877	29.2027	23033	13125	13923	3903	2120733	9615	246833	36.3	3279.44
230900	Heilongjiang	Qitaihe	1.98428e+06	5.22529e+06	2015	83.11	6	2126515	2.4823	0.5669	49.2932	20776	10687	3785	1648	724605	1415	87098	23.5	3135.8
231000	Heilongjiang	Mudanjiang	1.9399e+06	5.0611e+06	2015	262	5.68397	13107000	4.7356	0.5813	46.8959	26673	14711	16868	5475	2422337	14678	331645	107.8	3386.33
231100	Heilongjiang	Heihe	1.60437e+06	5.5133e+06	2015	168	4.8	4478252	2.6575	0.6081	30.8685	22935	12177	7960	7920	1635623	11406	167741	36.3	2552.63
231200	Heilongjiang	Suihua	1.63516e+06	5.25217e+06	2015	548.5	6	12722076	2.3095	0.2709	35.9123	20664	11271	13854	7140	3330592	20211	563709	110.9	2966.44
310000	Shanghai	Shanghai	1.53985e+06	3.43889e+06	2015	1442.97	7.37722	251234500	10.3796	0.8761	53.3562	52961.9	23205	120625	50580	61915601	2718505	7673169	7568.2	32437.2
320100	Jiangsu	Nanjing	1.28533e+06	3.47792e+06	2015	653.4	10.436	97207700	11.8171	0.814	56.0466	46104	19483	41987	22307	10455700	520300	1781700	1634.3	11260.3
320200	Jiangsu	Wuxi	1.40568e+06	3.45005e+06	2015	480.9	8.54666	85182600	13.0938	0.754	60.6295	45129	24155	33647	16632	8218600	359700	1264600	518.6	7866
320300	Jiangsu	Xuzhou	1.12862e+06	3.7334e+06	2015	1028.7	14.9681	53198804	6.1511	0.6105	63.263	26218.6	13981.7	44550	20172	7524600	191900	1523500	316.3	5002.27
320400	Jiangsu	Changzhou	1.36347e+06	3.45495e+06	2015	370.85	9.67111	52731500	11.2221	0.7	58.3945	42710.3	21912.3	22103	12009	4853300	227500	792100	314	6334
320500	Jiangsu	Suzhou	1.46151e+06	3.4422e+06	2015	667.01	10.0146	145040700	13.6702	0.749	56.7306	50390.2	25579.8	56894	26197	15271700	883300	2305600	1745.7	10334.8
320600	Jiangsu	Nantong	1.48144e+06	3.5372e+06	2015	766.77	7.59653	61483955	8.4236	0.6276	55.989	36291	17267	35042	16790	7489700	242700	1643600	470.3	7077.11
320700	Jiangsu	Lianyungang	1.27049e+06	3.77266e+06	2015	530.56	11.92	21606400	4.8416	0.587	53.8795	25728.3	12778	17372	8701	4259200	110400	744600	266	5576.67
320800	Jiangsu	Huai' an	1.27379e+06	3.6385e+06	2015	564.45	11.5	27450900	5.646	0.5815	57.3699	28105	13128	23955	12037	5124700	120500	787600	256.4	5223.33
320900	Jiangsu	Yancheng	1.3819e+06	3.67219e+06	2015	828.03	11.8119	42125000	5.8299	0.601	48.7616	28200.4	15748	35642	17767	7463100	289100	1273700	325.3	4591.66
321000	Jiangsu	Yangzhou	1.33025e+06	3.57662e+06	2015	461.12	8.9581	40168400	8.9647	0.6279	53.8877	32946	16619	17864	9826	4427800	131900	752900	321.1	8958.67
321100	Jiangsu	Zhenjiang	1.34014e+06	3.49603e+06	2015	271.67	8.60463	35024800	11.0351	0.6793	58.5671	38665.6	19213.6	12392	7658	3487300	122700	644400	300.3	5210.57
321200	Jiangsu	Taizhou	1.3863e+06	3.56597e+06	2015	507.85	9.1954	36879000	7.9479	0.6155	60.0247	34092	16410	20295	10176	4299000	112100	689500	257	5642.85
321300	Jiangsu	Suqian	1.22702e+06	3.68112e+06	2015	586.28	12.87	21261900	4.3853	0.5553	60.1616	22233.4	12771.5	23188	8944	4057800	86400	819600	121.6	5142.67
330100	Zhejiang	Hangzhou	1.376e+06	3.26091e+06	2015	723.55	9.92927	100502079	11.223	0.753	53.9014	48316	25719	58982	34832	12054777	701490	2234425	1985	14750.2
330200	Zhejiang	Ningbo	1.56693e+06	3.27288e+06	2015	586.57	8.35258	80036103	10.2374	0.711	43.9315	47852	26469	31700	21937	12526362	473092	1906754	692.4	11022.1
330300	Zhejiang	Wenzhou	1.50225e+06	3.05398e+06	2015	811.21	12.5601	46180766	5.079	0.68	42.8411	44026	21235	35182	24310	5694294	119951	1478788	932.6	12632.1
330400	Zhejiang	Jiaxing	1.48925e+06	3.35963e+06	2015	349.48	8.17349	35178068	7.685	0.609	52.2986	45499	26838	22148	9837	4241331	163574	888079	747.4	7183.23
330500	Zhejiang	Huzhou	1.3997e+06	3.36022e+06	2015	263.71	7.69175	20842666	7.0894	0.592	54.9425	42238	24410	13254	7370	2737406	83942	533475	196	6849.56
330600	Zhejiang	Shaoxing	1.4892e+06	3.25944e+06	2015	443.11	7.28639	44659653	9.0003	0.632	53.9644	46747	25648	23159	12911	4214117	209746	935338	382	8194.7
330700	Zhejiang	Jinhua	1.43484e+06	3.18107e+06	2015	478.09	9.01033	34023399	6.248	0.645	53.7479	43193	20297	25372	14756	4643797	160920	1013020	313.8	10377
330800	Zhejiang	Quzhou	1.31595e+06	3.14299e+06	2015	256.38	10.5904	11461322	5.3847	0.502	42.1096	33212	16884	10916	7023	2306709	67922	423542	148.5	6815.63
330900	Zhejiang	Zhoushan	1.62836e+06	3.32352e+06	2015	97.36	6.1499	10928459	9.5113	0.669	28.8242	44845	25903	5500	3328	2396523	51012	263345	165.1	9405.47
331000	Zhejiang	Taizhou	1.5514e+06	3.16026e+06	2015	597.49	11.9871	35538533	5.8917	0.603	41.1808	43266	21225	23723	15723	4572105	167047	986283	378.8	9726.5
331100	Zhejiang	Lishui	1.4078e+06	3.07307e+06	2015	266.38	12.3501	11032922	5.1676	0.564	37.4027	32875	15000	11635	6815	2793261	54488	522659	186.4	8847.76
340100	Anhui	Hefei	1.1503e+06	3.44138e+06	2015	717.72	13.4862	56602700	7.3102	0.704	64.611	31988.9	15732.8	42113	17730	7726647	372666	1192865	491	7511.89
340200	Anhui	Wuhu	1.23131e+06	3.3838e+06	2015	384.79	9.1	24573234	6.7592	0.6196	55.9014	29766.4	15964.4	17986	7558	3936758	357319	577511	186.8	4603.26
340300	Anhui	Bengbu	1.12867e+06	3.59151e+06	2015	376.35	19.5782	12530550	3.8267	0.5222	63.0575	26368.5	11551.6	17343	6180	2447171	112203	457466	125	4360.67
340400	Anhui	Huainan	1.08645e+06	3.51399e+06	2015	246.2	11.7	9010822	2.6398	0.6067	50.1315	28105.7	10138.6	11913	5178	1534525	23365	234068	49.1	4034.11
340500	Anhui	Maanshan	1.24564e+06	3.43956e+06	2015	228.5	11.3854	13653044	6.0802	0.6515	60.8685	35262.5	16331.2	7995	4362	2022307	66451	323886	117.5	4518.85
340600	Anhui	Huaibei	1.06744e+06	3.65421e+06	2015	216.5	12.26	7603904	3.5057	0.6076	57.7808	25690	9881.74	11065	4188	1314355	13449	222318	88.8	4410.17
340700	Anhui	Tongling	1.18127e+06	3.34575e+06	2015	73.8	10.3541	9116000	5.7387	0.5273	57.337	31748	17898	5197	2218	1108225	77820	155222	75	4446.07
340800	Anhui	Anqing	1.08511e+06	3.29909e+06	2015	622.1	11.1093	14174300	3.1101	0.4587	51.4548	23966.2	9985.17	18683	8753	3369012	71738	628321	184.1	4503.46
341000	Anhui	Huangshan	1.24389e+06	3.24318e+06	2015	147.69	9.9668	5309000	3.8794	0.4828	33.23	26226.3	11872.1	6429	3202	1598195	36897	157823	93	4264.4
341100	Anhui	Chuzhou	1.20782e+06	3.53756e+06	2015	449.06	11.9335	13056964	3.2634	0.4902	61.6795	24168.1	10069.8	15226	6134	3026067	62250	481953	89.2	4070.12
341200	Anhui	Fuyang	983225	3.55281e+06	2015	1042.65	18.56	12674505	1.6121	0.3881	50.3014	23495.6	9001.45	29956	11430	4315957	38852	826714	63.4	4875.06
341300	Anhui	Suzhou	1.10816e+06	3.67416e+06	2015	649.51	17.9164	12358259	2.2415	0.3873	62.1973	23630	9140.2	18848	8400	2946019	22463	559896	72.1	3436.59
341500	Anhui	Lu' an	1.04726e+06	3.41737e+06	2015	717.73	11.0981	10164885	2.1524	0.4281	55.9096	22238.2	9196.94	19381	9137	3613614	32549	696511	70.4	4249.27
341600	Anhui	Bozhou	1.02032e+06	3.61567e+06	2015	634.95	18.8247	9426090	1.8771	0.3696	60.1496	23120.5	9738.16	15864	5418	2778388	28524	448896	82.9	4256.48
341700	Anhui	Chizhou	1.17169e+06	3.27651e+06	2015	161.61	11.1593	5447404	3.8014	0.5111	33.7233	24279.3	11511.2	6096	2859	1475708	19072	197459	45	4374.17
341800	Anhui	Xuancheng	1.30548e+06	3.33986e+06	2015	279.95	8.60464	9714569	3.761	0.5064	47.8082	28602.4	12308.6	10561	5045	2432059	76908	363476	81.2	4150.07
350100	Fujian	Fuzhou	1.41006e+06	2.8313e+06	2015	678.36	15.3674	56180844	7.5259	0.6765	27.5361	34981.6	15203	30946	18307	7259345	100554	1351744	835.8	11332.7
350200	Fujian	Xiamen	1.32491e+06	2.6658e+06	2015	211.15	14	34660288	9.0379	0.8889	28.6767	42606.6	17558	13380	9953	6511705	185764	1018751	544.1	18928.1
350300	Fujian	Putian	1.39062e+06	2.76139e+06	2015	344.26	13.6	16551618	5.7873	0.5658	29.2082	29271.6	13882	13168	4879	1887983	27503	530348	94.5	7035.76
350400	Fujian	Sanming	1.23028e+06	2.83506e+06	2015	284.12	14.5	17130478	6.7978	0.5627	28.1288	27393.2	12806	12551	4954	2406724	44556	497170	499.8	7483.56
350500	Fujian	Quanzhou	1.33145e+06	2.72516e+06	2015	722.45	13.5	61377139	7.2421	0.6356	25.9178	37274.5	15861	33173	14010	5398893	123785	1228361	730.6	8274.33
350600	Fujian	Zhangzhou	1.26156e+06	2.62297e+06	2015	502.08	14.7	27673767	5.557	0.5476	32.7781	28091.6	13866	18942	9412	3558161	44655	626027	454.2	7609.56
350700	Fujian	Nanping	1.28851e+06	2.95934e+06	2015	319.86	13.1	13395148	5.0932	0.5398	25.0411	26120	12264	15959	5205	2399707	19266	436642	208.9	6123.5
350800	Fujian	Longyan	1.17843e+06	2.71619e+06	2015	309.38	15.5	17384535	6.6863	0.5257	25.9068	28217.7	13274	15690	5660	2579654	57886	550361	181	6895.78
350900	Fujian	Ningde	1.42392e+06	2.93739e+06	2015	348.92	14	14873590	5.2006	0.5355	27.6658	26029	12391	12150	5083	2480065	13531	506662	129.1	7394.71
360100	Jiangxi	Nanchang	1.06511e+06	3.07947e+06	2015	520.38	13.6976	40000140	7.5879	0.7156	40.2877	31942	13693	27879	12875	5431789	82004	854606	522.8	6955.39
360200	Jiangxi	Jingdezhen	1.17633e+06	3.16668e+06	2015	166.73	13.08	7720557	4.7216	0.6353	41.4795	29101	12736	7021	3352	1729617	26071	249324	102	4024.41
360300	Jiangxi	Pingxiang	872510	2.93233e+06	2015	198.34	13.12	9123871	4.8133	0.6588	51.7616	28335	14046	9564	4273	1858015	38294	266272	100	4231.04
360400	Jiangxi	Jiujiang	1.00231e+06	3.14859e+06	2015	516.59	13.1	19026783	3.9505	0.5056	46.4438	27635	11143	20002	6328	4428680	51819	823120	215.9	4042.12
360500	Jiangxi	Xinyu	961624	2.9782e+06	2015	123.52	12.95	9467964	8.1354	0.6845	38.4247	29836	13986	4736	2451	1521476	26284	197964	67	4004.79
360600	Jiangxi	Yingtan	1.17571e+06	3.04452e+06	2015	127.26	13.14	6392614	5.5568	0.5578	38.5151	26952	12383	4723	2346	1277407	28968	179553	47.3	4804.33
360700	Jiangxi	Ganzhou	1.02681e+06	2.74567e+06	2015	960.63	12.0473	19738688	2.3148	0.4551	39.4301	25001	7786	36171	11685	6149655	83384	1176181	355.7	4984.9
360800	Jiangxi	Ji' an	968365	2.88116e+06	2015	530.36	13.26	13285198	2.7168	0.4617	41.474	27078	10355	19660	7694	3596439	75203	766135	259.2	4283.35
360900	Jiangxi	Yichun	968111	3.03064e+06	2015	596.99	13.23	16210204	2.9457	0.4482	42.1452	25381	11621	20104	7863	4035079	82657	787469	164	4177.04
361000	Jiangxi	Fuzhou	1.11964e+06	2.95751e+06	2015	399.28	13.3	11051377	2.7735	0.4497	39.5452	25065	11441	10583	4872	2942955	49486	560038	142.3	4396.63
361100	Jiangxi	Shangrao	1.20327e+06	3.10988e+06	2015	774.4	11.6123	16508064	2.4633	0.4734	41.4137	26924	10112	23317	10396	4569445	52745	924780	202.1	4523.68
370100	Shandong	Jinan	1.06974e+06	3.98557e+06	2015	625.73	11.9352	61002320	8.5919	0.6796	89.3425	39889	14232	45195	32592	6581813	114769	1163590	1195	7531.01
370200	Shandong	Qingdao	1.32744e+06	4.00029e+06	2015	783.09	8.09341	93000700	10.2519	0.6999	50.0658	40370	16730	45066	26270	12228664	285793	2340929	603.9	8436.59
370300	Shandong	Zibo	1.14328e+06	3.99158e+06	2015	429.6	10.3586	41302400	8.9235	0.6726	86.9507	33793	14531	26639	13366	3828905	99933	849080	248.1	5394.21
370400	Shandong	Zaozhuang	1.10955e+06	3.79463e+06	2015	407.77	12.49	20310028	5.2692	0.5346	86.0411	25792	12038	17932	8197	2364093	12482	460601	139	3717.45
370500	Shandong	Dongying	1.17522e+06	4.1117e+06	2015	190.62	9.43	34506400	16.3938	0.6552	79.1397	38735	13887	12017	4597	2576377	26737	494462	215	5379.68
370600	Shandong	Yantai	1.37059e+06	4.09733e+06	2015	653.28	7.63	64460800	9.1979	0.6035	44.3123	35907	15540	37177	16955	6435311	186406	1226863	702.8	5624.32
370700	Shandong	Weifang	1.23282e+06	3.99689e+06	2015	893.71	9.76615	51705000	5.5824	0.558	71.2767	31060	14890	44667	23456	6121550	138059	1599313	2704.9	4134.46
370800	Shandong	Jining	1.04487e+06	3.8382e+06	2015	867.44	12.15	40131243	4.8529	0.5275	80.5753	27887	12570	44367	19704	5150877	80339	1140273	188.3	4010.85
370900	Shandong	Tai' an	1.06195e+06	3.91237e+06	2015	565.71	8.73	31583900	5.649	0.5704	68.3342	28132	13322	26210	12537	3268776	41214	650584	158.3	4629.47
371000	Shandong	Weihai	1.47444e+06	4.10086e+06	2015	254.75	6.46481	30015700	10.6922	0.6316	37.1973	36336	16313	15737	7188	3383797	122039	692775	340	4504.2
371100	Shandong	Rizhao	1.25377e+06	3.89004e+06	2015	295.95	10.3055	16708000	5.811	0.5481	60.8712	26217	12319	11856	5472	1853745	22793	409078	74.3	4792.51
371300	Shandong	Linyi	1.18252e+06	3.84879e+06	2015	1124.04	6.35324	37631700	3.6656	0.5382	76.6055	28627	10828	48101	17447	5335871	48327	1282424	352	3980.69
371400	Shandong	Dezhou	1.01195e+06	4.04814e+06	2015	587.27	10.36	27509400	4.8062	0.5173	100.326	21039	11269	20772	11617	3378202	75073	609782	145	3857.53
371500	Shandong	Liaocheng	955522	3.95197e+06	2015	622.3		26636200	4.4743	0.4615	97.6438	21570	10512	25049	10669	3468357	19775	623317	354.7	3903.34
371600	Shandong	Binzhou	1.11092e+06	4.09268e+06	2015	389.07		23553298	6.1189	0.5462	78.9041	28388	12727	18744	8852	3093104	52655	581816	133.1	3727.15
371700	Shandong	Heze	955048	3.80321e+06	2015	1003.06	19.0144	24009600	2.835	0.4513	93.589	20370	9802	35800	18476	4004399	23995	806069	131.6	3434.19
410100	Henan	Zhengzhou	761956	3.72532e+06	2015	810.49	12.5975	73115210	7.7179	0.6969	94.5945	31099.2	17125	73539	24449	11060158	178600	1476043	636	7222.55
410200	Henan	Kaifeng	857864	3.73129e+06	2015	553.84	10.4356	16058404	3.5326	0.4423	116.363	22922.6	10304	23164	7822	2643683	25394	469561	216	3517.77
410300	Henan	Luoyang	635443	3.67719e+06	2015	728.45	11.4533	34690273	5.1692	0.5265	71.3781	28686.1	10667	36896	16162	4777578	88889	857003	221.6	3987.2
410400	Henan	Pingdingshan	728627	3.62819e+06	2015	562.29	11.6384	17057781	3.3984	0.4921	87.2575	25592	10450	26507	10614	2594179	21980	494027	142.7	3795.82
410500	Henan	Anyang	828230	3.87285e+06	2015	617.45	10.9568	18844808	3.6828	0.4684	90.0438	26834	12844	23043	11424	2735650	38643	557649	126.5	3458.69
410600	Henan	Hebi	825972	3.8551e+06	2015	168.74	10.7572	7172528	4.4778	0.5566	69.5781	24539.9	12995	7654	3546	1149368	10150	181553	57	3483.31
410700	Henan	Xinxiang	811110	3.80158e+06	2015	637.44	10.6722	19750287	3.434	0.4903	92.6932	25349.1	11772	29755	9677	3109500	31776	656518	134.2	3722.22
410800	Henan	Jiaozuo	726932	3.77778e+06	2015	371.68	11.2286	19260785	5.459	0.5485	85.7616	25235.7	13751	16540	8994	2163159	33380	360572	120.9	3768.74
410900	Henan	Puyang	910812	3.87334e+06	2015	429.01	10.5251	13283410	3.6842	0.4035	80.7753	24927.9	9790	17737	7253	2186590	21348	450357	60.8	3656.75
411000	Henan	Xuchang	789099	3.66474e+06	2015	504.77	11.2806	21711562	5.0162	0.4757	80.3178	25224.9	13355	17162	9262	2495564	27905	540860	113.2	3790.55
411100	Henan	Luohe	810471	3.6194e+06	2015	268.04	11.0947	9928496	3.7987	0.4754	78.9342	24754.6	11979.8	12543	5679	1639014	8975	264346	47.6	3758.75
411200	Henan	Sanmenxia	551391	3.6795e+06	2015	228.27	9.78663	12510383	5.5681	0.5161	72.416	23824.6	11084	12620	5218	1728331	18905	351137	142.6	3243.99
411300	Henan	Nanyang	668948	3.53851e+06	2015	1188.5	11.4431	28668156	2.8653	0.4129	72.8932	25140.3	10777	37470	16186	5158350	61702	1000570	163.4	3200.22
411400	Henan	Shangqiu	966135	3.7066e+06	2015	961.09	10.7071	18121623	2.494	0.3823	74.611	23571.5	8885	30604	13671	3817032	19306	705502	109.9	3256.19
411500	Henan	Xinyang	917482	3.45136e+06	2015	897.96	11.6347	18777440	3.0157	0.4277	68.9644	22433.8	9844	21307	8881	3748133	19989	817863	101.1	3490.78
411600	Henan	Zhoukou	898571	3.63519e+06	2015	1244.35	10.1756	20896975	2.3728	0.3785	81.0301	21019.4	8576	34731	15046	4337433	27009	932117	70.7	3187.56
411700	Henan	Zhumadian	840913	3.53927e+06	2015	930.88	10.8286	18070960	2.7001	0.3808	73.2	22608.3	9174	29289	12265	3837241	33006	766573	151.2	2995.32
420100	Hubei	Wuhan	882753	3.28314e+06	2015	829.27	12.7524	109056000	10.4132	0.7396	68.3918	36436	17722	71776	32888	13380508	681890	1842041	1445.4	9598.33
420200	Hubei	Huangshi	954969	3.21168e+06	2015	267.97	18.1998	12281000	5.0053	0.613	66.863	27536	12004	13233	5232	2257574	24380	314446	131.1	4678.67
420300	Hubei	Shiyan	503343	3.46148e+06	2015	345.94	19.0311	13001200	3.8431	0.529	51.9808	24057	7779	26557	9216	3076464	35058	411622	122.4	5088.89
420500	Hubei	Yichang	579304	3.27334e+06	2015	398.18	9.12044	33848000	8.236	0.5715	69.3945	27275	12990	24008	10089	5375291	137161	629170	207.2	4544.92
420600	Hubei	Xiangfan	645575	3.41123e+06	2015	591.58	10.77	33821200	6.0319	0.573	74.5877	26282	13650	31458	12802	5845031	201511	798672	186.5	5697.22
420700	Hubei	Ezhou	924925	3.254e+06	2015	110.29	14.5841	7300100	6.8921	0.643	67.6493	24774	13812	5306	2359	848701	8081	138685	41	3338.5
420800	Hubei	Jingmen	715389	3.31911e+06	2015	299.09	9.0772	13884600	4.8	0.5421	69.6575	26731	14716	15579	6820	2258968	48062	298798	87.8	3608.67
420900	Hubei	Xiaogan	834013	3.33447e+06	2015	526.48	13.8912	14572000	2.9924	0.536	70.7616	25753	12655	18124	8203	2903771	77996	485906	99.2	3779.33
421000	Hubei	Jingzhou	721080	3.19883e+06	2015	643.19	9.83765	15905000	2.7875	0.5124	69.5123	25382	13728	24500	10962	2587351	52915	449517	119.9	4294.33
421100	Hubei	Huanggang	975848	3.30273e+06	2015	744.42	12.24	15892400	2.5262	0.4332	57.9205	22620	10252	29696	12654	4034407	68115	834205	206.3	3654
421200	Hubei	Xianning	877333	3.16999e+06	2015	300.41	24.9916	10300700	4.1234	0.4995	53.8027	23505	11940	11589	6514	1910300	30200	330400	92.8	2875
421300	Hubei	Suizhou	784735	3.4104e+06	2015	250.97	15.3761	7852600	3.59	0.4788	65.2822	22791	13022	10027	3999	1531016	21417	196900	22.4	4116
430100	Hunan	Changsha	792599	3.00579e+06	2015	680.36	14.6696	85101328	11.5443	0.7438	59.1288	39961.1	23601	59927	25599	9249992	241731	1444932	797.3	5557.2
430200	Hunan	Zhuzhou	838681	2.88536e+06	2015	402.92		23351075	5.8661	0.621	53.1068	33976.5	15637.2	23252	8453	3501060	76422	424953	150	3884.57
430300	Hunan	Xiangtan	743516	2.94625e+06	2015	289.29	10.93	17030972	6.043	0.5828	56.4795	29236.6	15347.1	15622	6346	2298943	26433	294956	136	3819.2
430400	Hunan	Hengyang	748716	2.84183e+06	2015	799.27	12.44	26015749	3.5538	0.492	53.4219	26515	14407	37659	17517	4918783	21044	757336	196.3	3339.67
430500	Hunan	Shaoyang	579894	2.84372e+06	2015	821.37	13.32	13869988	1.9156	0.4195	55.7096	21069.6	8715.54	32998	8476	4321331	18425	756362	146	2922.62
430600	Hunan	Yueyang	794808	3.09991e+06	2015	526.7	13.6	25871000	5.14	0.5401	52.0795	25202	12090.9	19489	12352	3758048	36602	527649	129	3765.63
430700	Hunan	Changde	626340	3.11366e+06	2015	609.18	10.81	27090169	4.6408	0.4759	47.4027	24513.1	11744.2	29408	12620	4265226	23461	587114	157	4141.68
430800	Hunan	Zhangjiajie	530317	3.11844e+06	2015	150.8	11.91	4477000	2.9425	0.4461	48.6521	19472.7	7093.65	7266	3088	1443320	3049	196555	21.6	3419.2
430900	Hunan	Yiyang	673003	3.03561e+06	2015	480.82	12.08	13544119	3.0776	0.4639	49.1288	22570.8	12343.7	19338	9921	2750128	19574	442843	113	2778.49
431000	Hunan	Chenzhou	812995	2.73766e+06	2015	528.27	14.04	20120654	4.2682	0.5034	44.9342	25534	11778	24623	9752	3788178	45807	651424	150.9	3221.98
431100	Hunan	Yongzhou	673040	2.72252e+06	2015	635.28	13.63	14181762	2.6222	0.4425	52.5781	21937.7	10765.2	30929	10535	3532357	21665	623193	141.4	2910.25
431200	Hunan	Huaihua	497167	2.90972e+06	2015	518.03	13.14	12732479	2.606	0.4275	50.2082	20693.2	7202.78	27293	9615	3345277	12700	574213	168	2914.74
431300	Hunan	Loudi	647039	2.94022e+06	2015	447.7	13.96	12916626	3.3444	0.4377	52.4329	21838.4	8654.76	19273	6016	2377721	11117	366982	94.5	2675
440100	Guangdong	Guangzhou	876251	2.46917e+06	2015	854.19	17.73	181004136	13.6188	0.8553	37.6795	46734.6	19323.1	75138	42499	17277176	886688	2870733	2160	14083.3
440200	Guangdong	Shaoguan	886453	2.63329e+06	2015	330.21	12.4	11499806	3.938	0.5429	32.9589	23504.2	11606.5	14693	4713	2815130	53657	459055	170.3	4050.23
440300	Guangdong	Shenzhen	943801	2.39859e+06	2015	354.99	19.64	175028634	15.7985	1	28.8164	44633.3		31506	29007	35216708	2143182	2885520	3282.1	33661.4
440400	Guangdong	Zhuhai	868867	2.33855e+06	2015	112.45	11.91	20254111	12.4706	0.8807	30.1315	38322	20510.2	7978	5442	3887661	286324	528762	329	14030.9
440500	Guangdong	Shantou	1.18807e+06	2.49924e+06	2015	550.46	14.27	18680251	3.3732	0.7022	31.589	23260.1	12454.8	14641	8772	2809762	34155	737062	290.2	7149.31
440600	Guangdong	Foshan	818723	2.42662e+06	2015	388.97	14.6309	80039186	10.8299	0.9494	38.5178	39756.9	22063.2	31266	15427	7999307	302739	1280022	419.2	8491.61
440700	Guangdong	Jiangmen	796607	2.34494e+06	2015	391.41	13.016	22400243	4.9608	0.6484	33.6849	27116.7	13817	14434	8927	2928957	79850	641516	258.4	5588.14
440800	Guangdong	Zhanjiang	543369	2.19846e+06	2015	822.96	14.5962	23800243	3.2933	0.4074	26.9532	23129.4	12405.4	28568	8188	4123572	23094	996666	162.7	5438.03
440900	Guangdong	Maoming	620065	2.30354e+06	2015	785.84	12.87	24456300	4.0324	0.4002	30.4877	21396.8	13224	24079	11666	3399019	8024	886632	114.2	4643.71
441200	Guangdong	Zhaoqing	738489	2.47915e+06	2015	438.27	12.11	19700100	4.867	0.4516	37.874	23746.3	13982.4	13859	4558	2677067	49802	552246	0	4549.19
441300	Guangdong	Huizhou	976051	2.46661e+06	2015	357.07	9.79	31400306	6.6231	0.6815	26.4082	30056.9	15829.6	18937	10458	4860668	197946	949383	176.7	6084.07
441400	Guangdong	Meizhou	1.12587e+06	2.58865e+06	2015	543.79	12.45	9597781	2.2155	0.4494	33.2712	21810.3	11799.4	14322	9197	3763738	40733	683927	207.6	4386.89
441500	Guangdong	Shanwei	1.08444e+06	2.45235e+06	2015	358.96	12.45	7620631	2.5283	0.5503	26.8192	20616.2	11290.2	7207	4533	2129482	22498	397032	33.5	4734.91
441600	Guangdong	Heyuan	1.01412e+06	2.55915e+06	2015	366.41	13.9692	8100793	2.6401	0.4215	33.7354	20015.8	10803.2	9881	5258	2683846	45390	456155	99.2	4097.47
441700	Guangdong	Yangjiang	705325	2.31167e+06	2015	292.12	13.54	12500077	4.9894	0.4991	31.526	23087.7	12543.2	9912	4519	1709079	17828	278528	89.1	4373.45
441800	Guangdong	Qingyuan	800298	2.56992e+06	2015	418.51	12.3	12778570	3.3392	0.4907	33.039	22907.4	11681.5	13842	7225	2925944	28613	545837	106.5	4718.23
441900	Guangdong	Dongguan	915172	2.42697e+06	2015	195.01	11.34	62750737	7.5616	0.8882	35.688	39793.4	24224.9	26715	15889	5812410	308338	1309337	1014.7	9641.55
442000	Guangdong	Zhongshan	868477	2.37711e+06	2015	158.68	9.82	30100326	9.403	0.8812	31.2466	37254	24405.1	13259	6684	3541653	165573	644391	170.3	5766.31
445100	Guangdong	Chaozhou	1.20139e+06	2.55216e+06	2015	272.8	12.26	9101099	3.3954	0.638	37.8822	20457.3	11458.5	6270	4261	1476025	28884	351181	75.7	5161.14
445200	Guangdong	Yeyang	1.14042e+06	2.4943e+06	2015	701.68	11.53	18900144	3.1255	0.5089	38.6435	21343.5	11332.6	14357	9380	2768790	14482	689495	105.1	3826.77
445300	Guangdong	Yunfu	701804	2.39695e+06	2015	298.93	15.06	7131416	2.9078	0.4023	33.5507	20154.2	12007.5	7773	4189	1574207	36396	325226	85.1	3849.06
450100	Guangxi	Nanning	357094	2.40568e+06	2015	740.23	8.15887	34100859	4.9066	0.5931	40.0822	29106	10409	37964	20169	5267231	58220	923758	662.8	6229.48
450200	Guangxi	Liuzhou	441464	2.61775e+06	2015	381.62	15.3785	22986169	5.8869	0.6211	48.2603	28722	10125	20460	9533	3097184	36043	669697	203.1	6031.5
450300	Guangxi	Guilin	554132	2.66861e+06	2015	528.97	15.89	19429668	3.9329	0.4662	47.537	28768	11089	17916	10857	3576008	33405	656968	520	4583.37
450400	Guangxi	Wuzhou	614528	2.46459e+06	2015	343.92	18.9237	10785858	3.6104	0.4974	35.0849	25898	9322	12082	5577	2147277	15257	430373	107.1	3798.21
450500	Guangxi	Beihai	453207	2.25779e+06	2015	171.96	13.06	8920837	5.5248	0.5534	29.4986	27729	10623	7974	2425	1301770	4341	247285	70.1	5108.4
450600	Guangxi	Fangchenggang	312969	2.2752e+06	2015	95.61	14.62	6207242	6.7972	0.5513	30.1589	28433	10992	3955	1833	1317182	6689	139966	37.4	3669.93
450700	Guangxi	Qinzhou	418688	2.31193e+06	2015	404.1	15.21	9444242	2.956	0.3703	35.2192	27281	10016	13486	4979	1908619	24150	420165	330.1	3427.01
450800	Guangxi	Guigang	513698	2.44004e+06	2015	548.94	14.5	8652035	2.024	0.4652	40.3945	24890	10558	13737	5893	1863795	11643	509442	88.5	3843.01
450900	Guangxi	Yulin	537464	2.34573e+06	2015	710.73	15.02	14461253	2.5444	0.4651	37.45	28842	11404	20816	5743	2842615	22538	727493	174.7	3391.33
451000	Guangxi	Baise	131676	2.50271e+06	2015	413.19	17.5328	9803511	2.7363	0.341	43.0932	24958	8452	15348	5823	3109853	24454	601634	179.8	3302.66
451100	Guangxi	Hezhou	646335	2.56383e+06	2015	239.79	16.22	4681077	2.3178	0.4263	39.2658	25194	8820	7404	3074	1547478	11581	294266	72.3	2534.06
451200	Guangxi	Hechi	287995	2.57855e+06	2015	424.54	14.71	6180346	1.7841	0.3508	41.6822	22752	6927	14667	5700	2601691	15162	538245	118.2	3503.38
451300	Guangxi	Laibin	450906	2.49738e+06	2015	265.84	14.44	5576985	2.5667	0.4068	42.5726	27077	8993	9414	3430	1393202	6799	287280	80.9	2286.59
451400	Guangxi	Chongzuo	235811	2.34118e+06	2015	248.8	16.4511	6828231	3.3355	0.3628	37.4685	24668	8918	7659	2050	1851133	16832	339890	70.3	3087.79
460100	Hainan	Haikou	577955	2.06233e+06	2015	164.8	12.88	11619648	5.2534	0.7723	20.4521	28535	11635	14469	8298	1709331	8284	337138	204.5	7637.38
460200	Hainan	Sanya	478104	1.90126e+06	2015	57.78	14.63	4358202	5.8486	0.7203	16.4685	28782	12228	2949	2576	1183162	37164	189276	53.1	17997.3
500000	Chongqing	Chongqing	272757	3.18179e+06	2015	3371.84	11.0906	157172700	5.2321	0.6092	53.8767	27239	10505	164368	61013	37919973	456689	5362416	1303.8	6407.17
510100	Sichuan	Chengdu	-101190	3.24556e+06	2015	1228.05	11.7605	108011633	7.4273	0.7147	60.474	33476	17690	107839	50236	14684242	390170	2283411	2210.1	6549.79
510300	Sichuan	Zigong	-30421	3.09173e+06	2015	327.46	10.0597	11431113	4.1447	0.4788	72.4932	26267	12088	16634	4260	1733530	34485	301428	50.8	4446.93
510400	Sichuan	Panzhihua	-323466	2.81997e+06	2015	110.66	9.14924	9251839	7.5078	0.6474	30.7425	30362	12861	10097	3915	1126499	16906	260016	84.7	4014.71
510500	Sichuan	Luzhou	64773.3	2.997e+06	2015	505.68	11	13534133	3.1714	0.4608	59.1616	26656	11359	22453	8627	3039880	35197	607605	133.9	4263.47
510600	Sichuan	Deyang	-52990.1	3.29871e+06	2015	389.99	8.15702	16050640	4.5701	0.4847	52.5479	27049	12787	19201	5773	2194747	26227	364014	171.5	3736.65
510700	Sichuan	Mianyang	-27371.4	3.37928e+06	2015	545.48	8.7079	17003318	3.5754	0.48	45.7397	27170	12349	32110	10945	3042238	46651	535846	193.3	4005.05
510800	Sichuan	Guangyuan	72603.5	3.42624e+06	2015	305.31	10.16	6054300	2.3263	0.4083	20.926	23628	8939	17171	4350	2096211	10435	350965	115.1	4167.11
510900	Sichuan	Suining	44637.4	3.24262e+06	2015	378.75	8.1	9158112	2.7868	0.4591	49.5562	25012	11379	16607	6218	1828440	8382	336096	56.4	4072.67
511000	Sichuan	Neijiang	-8446.26	3.13136e+06	2015	420.43	7.98077	11985784	3.208	0.4561	59.5836	25787	11428	20245	4949	1924370	16721	395454	56.7	4032.59
511100	Sichuan	Leshan	-137616	3.0847e+06	2015	353.79	9.41	13012326	3.9973	0.4731	54.5205	26361	11649	17754	7162	2321550	18482	384160	74.2	3975.49
511300	Sichuan	Nanchong	113125	3.30657e+06	2015	742.33	8.69	15162016	2.3881	0.4382	58.0164	23950	10292	31046	7364	3696431	17761	718249	176.5	4122.47
511400	Sichuan	Meishan	-118572	3.16457e+06	2015	349.16	10.6154	10298632	3.4379	0.4187	60.8548	26395	12756	15335	4046	2071373	7504	344228	37.4	3955.28
511500	Sichuan	Yibin	-35247.5	3.01184e+06	2015	552.08	10.81	15259043	3.406	0.451	57.0603	26207	11745	25437	8034	3078287	31253	679031	127.4	4558.72
511600	Sichuan	Guang' an	157792	3.22081e+06	2015	467.39	8.9	10056146	3.1046	0.3722	44.3534	26072	11371	14127	3557	2251678	9731	451266	187.9	3850.2
511700	Sichuan	Dazhou	247736	3.32823e+06	2015	682.8	10.11	13507623	2.4342	0.4087	61.0493	23884	10688	22994	6282	3243334	16078	696644	96.9	4424.54
511800	Sichuan	Yaan	-223072	3.1642e+06	2015	154.91	9.32	5025788	3.2523	0.4255	35.8027	25318	10195	11584	3676	2222395	24489	177587	73.4	4509.19
511900	Sichuan	Bazhong	189609	3.40022e+06	2015	379.52	8.8	5013438	1.5076	0.3752	35.4219	23845	9084	14780	6400	2460191	8153	431274	68.1	3608.34
512000	Sichuan	Ziyang	11030.3	3.18293e+06	2015	503.68	10.1	12703811	3.5702	0.395	39.5616	26424	12284	21555	7141	2160816	15862	401827	125.9	3877.92
520100	Guizhou	Guiyang	168690	2.81995e+06	2015	391.79	9.05118	28911600	6.3003	0.7325	37.0356	27241	11918	29124	14478	5035189	145535	986633	727.1	4947.57
520200	Guizhou	Liupanshui	-10936.1	2.73988e+06	2015	333.4	12.39	12010800	4.1618	0.2927	41.2274	23327	7522	14075	4505	2571669	33087	501062	46.5	3261.94
520300	Guizhou	Zunyi	203005	2.96867e+06	2015	793.35	10.27	21683400	3.5123	0.4646	41.0192	24997	9249	35488	9394	4734095	37871	1113734	229	3779
520400	Guizhou	Anshun	94745.7	2.72479e+06	2015	296.49	12.44	6254100	2.7065	0.4002	28.7014	22936	7402	10161	3110	1969941	17741	419246	52.8	3949
520500	Guizhou	Bijie	21059.3	2.84393e+06	2015	904.2	12.63	14613476	2.223	0.309	30.9918	23100	6945.31	31909	7978	4062200	24599	1117134	80.2	3579
520600	Guizhou	Tongren	345686	2.95071e+06	2015	436.83	12.8	7708924	2.4712	0.3504	26.5568	22500	6931	17975	6935	3013021	28564	721176	87.2
530100	Yunnan	Kunming	-213788	2.65903e+06	2015	555.57	7.1828	39680051	5.9656	0.7005	27.6521	33955	11444	51146	24109	6154909	144691	927118	342.1	8062.25
530300	Yunnan	Qujing	-106228	2.69231e+06	2015	647.85	12.2497	16502574	2.7045	0.4458	29.3836	27100	9451	27002	7525	3630497	23858	868348	138.8	3890.44
530400	Yunnan	Yuxi	-285236	2.52284e+06	2015	216.01	11.9352	12445230	5.2812	0.4707	23.1753	29631	10977	12436	5336	2232989	28172	368087	131.2	6704.6
530500	Yunnan	Baoshan	-608305	2.62986e+06	2015	259.1	13.1446	5519581	2.1444	0.32	35.8658	25647	8572	10757	3546	1921314	9515	328693	140.3
530600	Yunnan	Zhaotong	-97988.7	2.90957e+06	2015	599.3	14.4454	7083761	1.3097	0.2919	32.5041	21773	7212	19532	6695	4052878	7542	695024	81.9
530700	Yunnan	Lijiang	-441897	2.83951e+06	2015	120.86	11.9403	2896117	2.0724	0.356	15.3425	25803	7924	4593	1863	1440421	9035	209663	55	2321.22
530800	Yunnan	Puer	-440749	2.42312e+06	2015	249.97	12.43	5140121	1.9789	0.3886	23.5237	22830	7914	9457	2461	2190952	13067	345193	93.2	4591.67
530900	Yunnan	Lincang	-543885	2.5113e+06	2015	235.31	13.2	5021223	2.0077	0.3686	27.9233	21225	8063	9239	2708	2024955	6560	356175	84.4
540100	Tibet	Lasa	-1.3213e+06	3.26854e+06	2015	53.03	16.43	3767300	5.9223		23.9041	26908	10378	3233	2078	6400649	39149	563519	0	6718.44
610100	Shaanxi	Xi' an	343606	3.64059e+06	2015	815.66	10.8495	58012000	6.6938	0.7302	56.8411	33188	14072	51345	26626	9172400	254413	1183865	797.5	6220.32
610200	Shaanxi	Tongchuan	360482	3.76421e+06	2015	83.64	9.6	3245390	3.8378	0.6311	55	29560	8739	4729	2158	898623	7002	180958	81.4	2787.3
610300	Shaanxi	Baoji	198796	3.66678e+06	2015	384.54	9.66	17876280	4.7565	0.4975	55.1593	29475	9511	20732	7924	2640740	20000	569644	150.6	3600.66
610400	Shaanxi	Xianyang	304809	3.71559e+06	2015	527.59	10.13	21559100	4.3426	0.491	58.3534	29425	9690	27007	10219	3001911	11712	647314	122.9	4262.05
610500	Shaanxi	Weinan	434923	3.73967e+06	2015	556.72	9.7	14690806	2.7452	0.4154	58.2384	25472	8705	19032	8267	3350421	26117	677448	98.4	2961.17
610600	Shaanxi	Yan'an	379932	3.90528e+06	2015	235.5	10.53	11986300	5.3924	0.5667	44.3288	33127	9789	12252	4466	3156024	22408	533504	95.7	3709.26
610700	Shaanxi	Hanzhong	193082	3.5214e+06	2015	385.21	9.78	10648300	3.1001	0.4464	53	23625	8164	20960	5757	2586474	15346	542477	80.3	3031
610800	Shaanxi	Yulin	392577	4.08693e+06	2015	377.46	11.51	26212900	7.7267	0.55	37.5178	27765	9802	18301	6151	4646400	19932	224686	116.9	4622.01
610900	Shaanxi	Ankang	362186	3.48875e+06	2015	304.8	9.56	7724590	2.9193	0.44	49.0959	27191	7913	12758	7370	2246024	6670	536881	60.5	3250.21
611000	Shaanxi	Shangluo	446737	3.59315e+06	2015	251.01	10.4	6218310	2.6415	0.4143	42.3132	23509	7706	11765	3627	1815306	8333	417127	52.1	2817.52
620100	Gansu	Lanzhou	-118384	3.88812e+06	2015	321.9	10.8582	20959920	5.6972	0.8095	48.1753	27088	9621	22409	12354	3440019	41362	671067	105	5945.15
620200	Gansu	Jiayuguan	-571064	4.30009e+06	2015	20.25	10.15	1900441	7.8336	0.9342	30.5452	30714	15371	1527	844	250995	1824	35925	24.4	3619.68
620300	Gansu	Jinchang	-253221	4.12651e+06	2015	45.69	10	2245163	4.7739	0.6797	35.5808	29670	11459	2509	1301	521734	2031	71390	63.1	3294.18
620400	Gansu	Baiyin	-32873.6	3.91694e+06	2015	180.76	11	4342749	2.541	0.4653	41.9781	23438	7065	7326	2656	1308566	6358	260036	71.9	3517.66
620500	Gansu	Tianshui	66439.5	3.6953e+06	2015	367.17	12.7	5537728	1.6743	0.353	34.8027	20809	6006.82	11647	4521	2239238	10415	465357	80.8	3755.19
620600	Gansu	Wuwei	-167435	4.09362e+06	2015	190.04	10.8	4161872	2.2931	0.3592	41.1562	21702	9101.34	8698	3120	1718832	5952	269953	51.1	3505.05
620700	Gansu	Zhangye	-439330	4.19318e+06	2015	130.07	11.58	3735300	3.0704	0.4219	41.3699	19673	10823	7852	2941	1234755	5302	197495	147.2	3042.7
620800	Gansu	Pingliang	147081	3.77074e+06	2015	233.08	12.31	3476994	1.849	0.3627	48.0082	21490	6501.02	11888	3896	1613904	5143	362770	72.8	3536.37
620900	Gansu	Jiuquan	-748390	4.36257e+06	2015	111.54	9.93	5447963	4.892	0.5687	46.1781	27793	13603	4283	2171	1101950	9487	207213	40.1	3514.34
621000	Gansu	Qingyang	229089	3.86895e+06	2015	267.31	11.487	6094314	2.7366	0.3346	35.537	23426	6945	8525	3670	2075730	13496	408253	72.4	3836.97
621100	Gansu	Dingxi	-49059.8	3.74831e+06	2015	300.87	12.45	3049178	1.0987	0.2923	40.5205	19167	5822.57	13150	4105	1978548	8521	402559	73.9	3382.56
621200	Gansu	Longnan	20047.1	3.57635e+06	2015	285.76	13.18	3151353	1.2172	0.2816	31.8	18915	5405	8267	2421	1970328	5837	336905	83.8	3004.1
630100	Qinghai	Xining	-311910	3.94687e+06	2015	201.17	10.1474	11316193	4.9197	0.6892	47.6849	25202	8861.92	17749	7812	2800252	19770	407928	128.4	4602.31
630200	Qinghai	Haidong	-234023	3.88827e+06	2015	170.23	17.0082	3843963	2.6531	0.3033	56.6399	23400	8200	5314	4307	2084092	6794	288285	44.5	2917.61
640100	Ningxia	Yinchuan	115697	4.10618e+06	2015	179.23	13.2387	14938590	6.9594	0.758	47.1507	28261	11148	14079	7578	3092658	32510	296120	411.7	4498.08
640200	Ningxia	Shizuishan	128745	4.18859e+06	2015	74.53	10.2154	4823793	6.1845	0.577	49.0192	24168	10995	4664	2185	801685	6582	134698	71.3	2768.34
640300	Ningxia	Wuzhong	132576	4.01391e+06	2015	140.41	13.1274	4048073	2.9698	0.4587	47.2986	21552.9	9150.35	6033	2303	1568074	8679	240148	90.2	3203.4
640400	Ningxia	Guyuan	104617	3.83878e+06	2015	149.77	12.0215	2170391	1.7796	0.3235	37.3151	21144.1	7002.1	5104	2103	1835195	4815	290734	60.4	2948.67
640500	Ningxia	Zhongwei	43957.6	3.96228e+06	2015	120.17	13.61	3168907	2.7857	0.4091	46.2342	21604	8002	3924	1624	1187415	10621	201427	45.4	3481.24
650100	Xinjiang	Urumqi	-1.36531e+06	4.84091e+06	2015	266.83	9.57909	26316398	7.434	0.9195	66.9342	31604	15007	25524	13425	4466619	88119	704187	212.4	6074.85
650200	Xinjiang	Karamay	-1.53077e+06	5.0684e+06	2015	29.97		6294299	13.1014	0.7393	29.9151	33430		1564	2947	896640	15056	219305	220	4922
110000	Beijing	Beijing	953631	4.37553e+06	2016	2172.9	15.3179	256691300	11.8198	0.865	70.8552	57275	22310	110021	89411	64066737	2857785	8873761	6229	47167.8
120000	Tianjin	Tianjin	1.04289e+06	4.28468e+06	2016	1562.12	11.2157	178853900	11.5053	0.8291	69.0601	37110	20076	61764	37804	36994300	1251740	5024901	1806	18674.1
130100	Hebei	Shijiazhuang	811632	4.12729e+06	2016	1078.46	13.2049	59277293	5.5177	0.5996	93.7186	30459.3	12345.5	49573	31781	7461188	122300	1591856	364.5	7100.46
130200	Hebei	Tangshan	1.12076e+06	4.34362e+06	2016	784.36	13.45	63548675	8.1239	0.6041	73.1257	33725.1	15023.1	38587	18737	6425412	85842	1167144	251.7	4519.49
130300	Hebei	Qinhuangdao	1.18566e+06	4.39453e+06	2016	309.46	9.1	13493526	7.3755	0.5613	45.2404	30347.8	11620.7	15450	6023	2455712	29152	484208	147.8	5613.53
130400	Hebei	Handan	837438	3.95063e+06	2016	949.28	16.03	33370903	3.5265	0.5353	80.4563	26602.5	12152.7	44532	19834	5316404	44242	1066510	183.2	5305.22
130500	Hebei	Xingtai	853988	4.02717e+06	2016	731.99	13.86	19757460	2.7038	0.4983	85.9563	23913.3	10005.6	31465	16024	4093874	24504	824884	138.4	3923.03
130600	Hebei	Baoding	863773	4.23352e+06	2016	1163.45	12.308	34771269	2.9992	0.5282	91.5683	25679.7	11612.5	47299	25391	6120552	37453	1307572	220.8	4840.88
130700	Hebei	Zhangjiakou	831122	4.43905e+06	2016	442.51	11.96	14659911	3.3142	0.5419	31.1257	26069.3	9241.22	22151	7786	4151921	22530	713234	145.4	4553.78
130800	Hebei	Chengde	1.03205e+06	4.51691e+06	2016	353.18	10.72	14385741	4.0741	0.49	37.5109	24856.5	8735.91	18791	8496	3037531	24083	607532	97.9	4740.55
130900	Hebei	Cangzhou	1.00779e+06	4.16376e+06	2016	750.55	10.72	35446800	4.7425	0.5056	67.9508	28604.7	11340	34257	18444	5048978	43578	1066808	160.5	4931.82
131000	Hebei	Langfang	983840	4.27363e+06	2016	461.5	17.11	27063015	5.8972	0.5578	65.1913	34633.4	14286.2	19385	9591	5089037	76455	789061	236.9	10654.6
131100	Hebei	Hengshui	934549	4.09794e+06	2016	445.31	12.5992	14201825	3.1955	0.4889	86.3115	23787.1	10069.1	18331	7371	3027787	17033	500467	67.4	3699.34
140100	Shanxi	Taiyuan	630718	4.09251e+06	2016	434.443	10.08	29556045	6.8234	0.8455	62.7732	29632	14591	36559	20835	4240666	83197	703360	749.4	7311.61
140200	Shanxi	Datong	732601	4.32059e+06	2016	342.189	10.56	10257962	3.0046	0.6201	35.7404	26273	8217	18103	9389	2858886	9014	542410	76.3	4290.67
140300	Shanxi	Yangquan	731558	4.11235e+06	2016	140.358	8.87691	6228625	4.4461	0.6668	60.4918	27801	12172	7065	3843	957303	5324	205350	64.7	3927.36
140400	Shanxi	Changzhi	695928	3.92924e+06	2016	343.538	10.4155	12704767	3.7063	0.5153	68.0656	28094	11863	16133	8038	2343437	35306	452597	190.8	4046.39
140500	Shanxi	Jincheng	684991	3.83043e+06	2016	232.086	8.85117	10493400	4.5271	0.5834	60.0792	28223	11635	10611	5532	1725079	9704	336436	111.5	4588.61
140600	Shanxi	Shuozhou	644371	4281405	2016	176.81	9.27706	9180640	5.201	0.5421	56.3579	28989	11478	7299	2827	1276607	4645	240244	61.7	2982.39
140700	Shanxi	Jinzhong	691971	4.02562e+06	2016	334.874	10.3233	10911041	3.2646	0.5293	61.0137	29149	11525	15501	6813	2471699	15134	459275	126.7	3875.84
140800	Shanxi	Yuncheng	541945	3.77243e+06	2016	530.518	11.6546	12223486	2.3106	0.4765	64.2623	25636	9365	27574	10937	2878358	13375	585159	142.3	3024.23
140900	Shanxi	Xinzhou	630862	4.19719e+06	2016	315.531	11.1388	7161357	2.2747	0.479	54.2568	24987	7025	11274	5877	2475508	10618	444686	78.8	3060.27
141000	Shanxi	Linfen	562571	3.8915e+06	2016	445.805	10.6694	12051761	2.7102	0.5003	71.5437	27085	10005	18829	10587	3109586	9366	513263	163.6	4128
141100	Shanxi	Lvliang	542148	4.05435e+06	2016	385.487	10.34	9953079	2.5896	0.4647	48.4399	24180	7644	12202	7268	2758512	16646	599429	118.6	2946.01
150100	Inner Mongol	Hohhot	541101	4.38397e+06	2016	308.87	10.0722	31735900	10.3235	0.6908	39.2268	40220	14517	17775	9023	4199738	42768	527952	454.8	5195.79
150200	Inner Mongol	Baotou	432070	4.48569e+06	2016	285.75	9.74128	38676300	13.6021	0.8297	45.5109	40955	14692	15825	8264	4143569	58364	534160	158.8	4563.36
150300	Inner Mongol	Wuhai	158197	4.2365e+06	2016	55.83	9.54955	5722261	10.2725	0.9463	45.8224	36515	15475	3203	1646	1333233	17931	142619	69.8	3616.78
150400	Inner Mongol	Chifeng	1.11038e+06	4.7397e+06	2016	430.52	10.8836	19332792	4.4936	0.3082	35.5929	27336	9517	23889	11494	4388482	13924	830157	188.9	4787.73
150500	Inner Mongol	Tongliao	1.3146e+06	4.83879e+06	2016	312.48	9.7057	19493818	6.2424	0.3021	40.2268	27444	11585	12370	5967	3580764	13200	524338	120	3518.61
150600	Inner Mongol	Erdos	306545	4.23859e+06	2016	205.53	13.7257	44179341	21.5488	0.7307	22.8306	40221	15480	11022	5109	5616384	20642	567046	2761.1	4053.55
150700	Inner Mongol	Hulunbuir	1.17645e+06	5.47313e+06	2016	252.76	7.46411	16208500	6.414	0.7213	28.6831	28885	12540	13606	7544	4127288	34328	501899	171	2853.83
150800	Inner Mongol	Bayannur	210991	4.46579e+06	2016	168.32	8.76	9153800	5.448	0.5417	41.4399	26259	14476	8865	4582	2358775	8585	289949	83.3	4095.41
150900	Inner Mongol	Ulanqab	611277	4.51198e+06	2016	210.67	6.05	9388700	4.4517	0.4785	32.8	26565	9085	7810	3681	3031272	6565	383503	0	2374.73
210100	Liaoning	Shenyang	1.47161e+06	4.67055e+06	2016	829.2	9.50248	55464498	6.6893	0.9101	52.1667	38995.3	14385	61894	26504	8253935	223880	1151256	1425.9	6837.76
210200	Liaoning	Dalian	1.44513e+06	4.3796e+06	2016	698.7	9.44707	68101998	9.747	0.75	37.6366	38049.5	15664	42301	19485	8702783	205481	1093409	1898.2	9118.85
210300	Liaoning	Anshan	1.48992e+06	4.5158e+06	2016	360.5	7.2534	14619713	4.0532	0.7527	52.3525	31442.9	14161	20807	5548	2499227	11573	316868	285.4	3983.6
210400	Liaoning	Fushun	1.59898e+06	4.66548e+06	2016	207.1	6.49813	8650721	4.1741	0.7277	42.6148	28467.2	12545	13187	5561	1751798	4272	184715	114.3	4217.51
210500	Liaoning	Benxi	1.60541e+06	4.59737e+06	2016	170.8	6.44836	7667098	4.4745	0.728	43.6721	29136.7	13574	11415	2751	1376437	5920	189195	166.4	4224.27
210600	Liaoning	Dandong	1.60633e+06	4.51854e+06	2016	240.6	7.45614	7512352	3.1223	0.6663	41.4071	26111.4	13450	14293	5413	1870057	11081	302438	134.6	4385.37
210700	Liaoning	Jinzhou	1.36091e+06	4.579e+06	2016	306.3	5.97624	10328139	3.3692	0.5463	54.0137	28483.7	13539	15583	9661	2170940	9223	293422	146.3	3735.12
210800	Liaoning	Yingkou	1.45115e+06	4.47192e+06	2016	244	7.49131	11562477	4.7358	0.6727	43.5219	32318.5	14587	13642	5824	1978871	3707	217182	145.7	3972.22
210900	Liaoning	Fuxin	1.37296e+06	4.67439e+06	2016	177.5	6.41558	4078179	2.2956	0.468	43.0082	23980.4	11812	11411	3000	1379752	3076	232631	50.1	3535.18
211000	Liaoning	Liaoyang	1.49921e+06	4.57121e+06	2016	184.4	6.17468	6541758	3.5476	0.6381	46.112	28133.3	12969	12917	4187	1425655	6044	187116	94.5	4028.99
211100	Liaoning	Panjin	1.39979e+06	4.54157e+06	2016	143.6	8.33527	10071351	7.011	0.7982	38.7705	34322.1	14845	9184	3862	1831204	12559	179672	68.8	3481.26
211200	Liaoning	Tieling	1.5426e+06	4.74719e+06	2016	265	5.84111	5880423	2.2178	0.431	47.4208	21787.8	12531	11458	5916	2011336	8271	306482	73	3642.13
211300	Liaoning	Chaoyang	1.23011e+06	4.5634e+06	2016	294.9	8.69003	7165334	2.4285	0.3849	38.3361	22381.4	11193	16483	6933	2151690	3364	328459	90.5	3462.66
211400	Liaoning	Huludao	1.26037e+06	4.46695e+06	2016	255.2	8.7043	6473518	2.5347	0.335	45.9645	26338.2	10986	12050	4458	1867305	2631	303972	99.4	4284.62
220100	Jilin	Changchun	1.62841e+06	4.96403e+06	2016	753.43	8.23625	59864200	7.9434	0.5811	44.9126	31069.4	12576	47129	21251	7705743	95407	1076136	490.6	6017.66
220200	Jilin	Jilin	1.73138e+06	4.89398e+06	2016	223.06	6.96452	24535091	5.7818	0.528	39.3361	25520	12285	26209	12236	3802096	27194	599423	253.5	4478.32
220300	Jilin	Siping	1.54599e+06	4.85418e+06	2016	119.64	6.70018	11938035	3.6732	0.3687	44.724	23707	12063	15331	6964	2612708	4000	429730	73.5	3530.29
220400	Jilin	Liaoyuan	1.62886e+06	4.78381e+06	2016	60.17	6.82605	7652485	6.348	0.5023	45.1175	23725	11767	6140	2818	1105557	3497	182100	42.6	3623.18
220500	Jilin	Tonghua	1.69992e+06	4.70003e+06	2016	219.85	7.45409	9475914	4.2979	0.5197	40.6858	23929	10877	12350	5935	2588675	66721	361711	92.9	3600.98
220600	Jilin	Baishan	1.80373e+06	4.73639e+06	2016	121.6	6.92179	6966243	5.6411	0.7518	48.5656	21270	9775	8276	3566	1788066	11475	222992	88.9	2353.66
220700	Jilin	Songyuan	1.51922e+06	4.98944e+06	2016	278.37	7.28491	16516898	5.9413	0.3404	34.3361	23947	10258	8795	5674	2235018	4305	351450	82.3	3899.44
220800	Jilin	Baicheng	1.39552e+06	5.02768e+06	2016	193.46	6.19999	7001392	3.5892	0.4435	46.7486	21090	8387	7331	4633	2224702	9390	299546	53.5	3917.58
230100	Heilongjiang	Harbin	1.76512e+06	5.1382e+06	2016	962.1	6.86256	61016096	6.3445	0.4862	49.3115	33190	14391	71181	23819	8762945	76353	1221745	869.5	6348.66
230200	Heilongjiang	Qiqihar	1.46106e+06	5.30707e+06	2016	544.5	5.5116	13253110	2.569	0.3842	34.5546	24629	12943	26075	9495	6630353	4490	654378	221.8	4219.48
230300	Heilongjiang	Jixi	2.0901e+06	5.22172e+06	2016	180.7	5	5183793	2.8647	0.6482	24.2732	21227	15592	11735	4387	1719214	5142	212576	39.1	3453.53
230400	Heilongjiang	Hegang	1.9221e+06	5.40758e+06	2016	103.6	5.16132	2641031	2.5244	0.817	33.5437	20085	13041	7958	2887	1063289	3458	134133	50.6	2659.65
230500	Heilongjiang	Shuangyashan	2.07734e+06	5.33986e+06	2016	144.6		4373971	2.9959	0.5827	31.6721	22416	13035	7213	8608	1344188	1289	187018	92.3	2399.14
230600	Heilongjiang	Daqing	1.50302e+06	5.1618e+06	2016	277.8	6.08363	26100031	9.469	0.524	36.3005	36509	13909	17025	9668	2635331	12134	431759	256.6	4509.42
230700	Heilongjiang	Yichun	1.80111e+06	5.39509e+06	2016	117.6	3.83451	2512167	2.1043	0.5837	16.1148	22189	12827	6452	2630	1269338	2629	73493	114.6	2702.54
230800	Heilongjiang	Jiamusi	2.03744e+06	5.39651e+06	2016	229.1	5.56994	8450332	3.6878	0.5846	30.0246	24632	13912	14942	4096	2362182	4281	243810	36.3	3553.75
230900	Heilongjiang	Qitaihe	1.98428e+06	5.22529e+06	2016	80.1	6.12	2166414	2.65	0.5807	40.3634	22071	11405	4189	1605	916832	753	86570	28.3	2804.69
231000	Heilongjiang	Mudanjiang	1.9399e+06	5.0611e+06	2016	252.1	6.4688	13681181	4.9618	0.5818	35.7842	28489	15688	17764	7475	2590112	6267	348351	117.7	3461.73
231100	Heilongjiang	Heihe	1.60437e+06	5.5133e+06	2016	162.8	5.4	4708056	2.7889	0.613	21.459	24474	12969	8344	3029	1703750	6426	170002	38.6	2492.68
231200	Heilongjiang	Suihua	1.63516e+06	5.25217e+06	2016	543.4	6.12	13163122	2.4109	0.276	32.4891	22060	12014	16414	7372	3798551	6065	575328	142.8	3117.44
310000	Shanghai	Shanghai	1.53985e+06	3.43889e+06	2016	2419.7	9.07116	281786500	11.6562	0.8789	44.3579	57691.7	25520	126838	65386	69189405	3417109	8409686	7676.4	45617.4
320100	Jiangsu	Nanjing	1.28533e+06	3.47792e+06	2016	827	12.3386	105030200	12.7264	0.82	46.8361	49997	21156	45195	25272	11738400	531300	2028600	1988.6	17883.9
320200	Jiangsu	Wuxi	1.40568e+06	3.45005e+06	2016	652.9	9.35994	92100200	14.1258	0.758	51.7158	48628	26158	36150	18107	8673600	372400	1373400	710	7341.17
320300	Jiangsu	Xuzhou	1.12862e+06	3.7334e+06	2016	871	17.9673	58085200	6.6845	0.6244	59.2623	28421	15274	48926	21836	7979900	207600	1653300	330	5087.97
320400	Jiangsu	Changzhou	1.36347e+06	3.45495e+06	2016	470.83	10.0024	57738600	12.2721	0.71	49.8169	46058	23780	23408	12447	5081100	240200	836900	452	7062.08
320500	Jiangsu	Suzhou	1.46151e+06	3.4422e+06	2016	1064.74	11.3401	154750900	14.5556	0.755	45.235	54341	27691	60847	27667	16171100	952000	2623200	1878	13595.8
320600	Jiangsu	Nantong	1.48144e+06	3.5372e+06	2016	730.2	7.44304	67682000	9.2702	0.6437	45.4754	39247	18741	38154	17967	7492200	228329	1548735	500	8553.58
320700	Jiangsu	Lianyungang	1.27049e+06	3.77266e+06	2016	449.64	11.7024	23764800	5.2987	0.602	43.459	27853	13932	21446	10979	3731200	100300	737600	265	6158.08
320800	Jiangsu	Huai' an	1.27379e+06	3.6385e+06	2016	489	10.93	30480000	6.2446	0.5968	52.4016	30335	14319	25500	12385	4834700	92900	778300	286	5600.25
320900	Jiangsu	Yancheng	1.3819e+06	3.67219e+06	2016	723.5	11.0469	45760800	6.3278	0.6156	41.623	30496	17172	37139	18124	7303300	323600	1297600	335	4738.33
321000	Jiangsu	Yangzhou	1.33025e+06	3.57662e+06	2016	449.14	8.67311	44493800	9.9151	0.644	49.6667	35659	18057	18421	10405	4789700	122800	847300	354	8486.92
321100	Jiangsu	Zhenjiang	1.34014e+06	3.49603e+06	2016	318.13	7.97661	38338400	12.0603	0.6918	49.3142	41794	20922	12714	7884	3629400	134800	670500	315	6168.18
321200	Jiangsu	Taizhou	1.3863e+06	3.56597e+06	2016	464.58	9.17352	41017800	8.833	0.632	53.5	36828	17861	21865	11287	4489300	116500	755900	271	5567.21
321300	Jiangsu	Suqian	1.22702e+06	3.68112e+06	2016	487.94	14.12	23511200	4.8311	0.5753	54.8115	24086	13929	25266	10327	4245700	86300	692000	144	4969
330100	Zhejiang	Hangzhou	1.376e+06	3.26091e+06	2016	735.999	12.46	113137223	12.4286	0.762	45.9945	52185	27908.3	64557	38172	14043065	749190	2530114	2137.3	16213.3
330200	Zhejiang	Ningbo	1.56693e+06	3.27288e+06	2016	590.963	8.73251	86864911	11.0656	0.719	37.5	51560	28572.1	33412	22941	12892601	566227	1983694	757.3	11737.9
330300	Zhejiang	Wenzhou	1.50225e+06	3.05398e+06	2016	818.221	13.5024	51015586	5.5779	0.69	37.6831	47785	22985.2	35086	24976	6667495	134104	1624404	1012.4	14149.2
330400	Zhejiang	Jiaxing	1.48925e+06	3.35963e+06	2016	352.118	9.85924	38621104	8.3968	0.629	43.2404	48926	28997	23283	10408	4421926	179357	897234	787.1	7811.51
330500	Zhejiang	Huzhou	1.3997e+06	3.36022e+06	2016	264.845	9.35545	22843743	7.711	0.605	61.3033	45794	26508	12836	7619	2886169	93215	581217	207.7	6779.95
330600	Zhejiang	Shaoxing	1.4892e+06	3.25944e+06	2016	444.533	8.68238	47890304	9.6204	0.643	43.8169	50305	27744.1	25225	14171	4560959	228725	971151	417.4	8116.6
330700	Zhejiang	Jinhua	1.43484e+06	3.18107e+06	2016	481.152	12.1046	36849362	6.7158	0.657	45.5055	46554	21896.2	26930	15630	5423599	182163	988721	371.3	9380.22
330800	Zhejiang	Quzhou	1.31595e+06	3.14299e+06	2016	257.486	11.2881	12515883	5.8281	0.537	40.9235	36188	18420.6	11948	6780	2680843	75844	453017	176.6	7755.3
330900	Zhejiang	Zhoushan	1.62836e+06	3.32352e+06	2016	97.3262	6.68685	12411989	10.7463	0.675	24.3852	48423	28308.2	4970	6327	2505417	58786	291712	184.4	9766.85
331000	Zhejiang	Taizhou	1.5514e+06	3.16026e+06	2016	600.17	10.3928	38986594	6.4287	0.613	34.8962	47162	23164	25656	16637	5143996	115254	1084686	549.2	9956.43
331100	Zhejiang	Lishui	1.4078e+06	3.07307e+06	2016	268.033	11.5097	12102414	5.6238	0.58	32.0847	35968	16459	12383	7271	3416717	63560	589829	199.9	9174.21
340100	Anhui	Hefei	1.1503e+06	3.44138e+06	2016	786.9	16.6008	62743777	8.0138	0.7205	55.9781	34852	17059	43880	19285	8598503	1016998	1190748	525.6	9311.92
340200	Anhui	Wuhu	1.23131e+06	3.3838e+06	2016	367	4.9081	26994385	7.3715	0.6346	51.9481	32315	17307	18486	7940	4094405	517841	585118	213.9	5230.72
340300	Anhui	Bengbu	1.12867e+06	3.59151e+06	2016	333.1	15.5253	13858228	4.1855	0.5374	59.3197	28653	12591	17812	6460	2680543	133824	495467	128.7	4456.42
340400	Anhui	Huainan	1.08645e+06	3.51399e+06	2016	345.6	12.72	9638395	2.799	0.6205	51.6202	28098	10848	15817	6249	2180016	29203	373112	62.5	4107.03
340500	Anhui	Maanshan	1.24564e+06	3.43956e+06	2016	227.6	11.0498	14937617	6.5833	0.6649	49.1475	38142	17719	8075	4402	2136960	103014	311122	0	4666.59
340600	Anhui	Huaibei	1.06744e+06	3.65421e+06	2016	220.8	12.83	7990337	3.6427	0.6213	56.5656	27248	10653	10613	4283	1426554	9646	256519	91.9	4619.57
340700	Anhui	Tongling	1.18127e+06	3.34575e+06	2016	160.1	10.88	9573000	5.996	0.5414	49.847	30633	12054	7874	3314	1510941	83119	234571	109	3983.64
340800	Anhui	Anqing	1.08511e+06	3.29909e+06	2016	461.2	12.221	15311776	3.3294	0.4719	52.8087	26502	10814	17405	8090	3371512	78775	634842	558.2	4551.68
341000	Anhui	Huangshan	1.24389e+06	3.24318e+06	2016	137.9	10.3358	5768174	4.1905	0.4956	27.3634	28393	12869	7364	3273	1710263	39754	175953	105.3	4585.97
341100	Anhui	Chuzhou	1.20782e+06	3.53756e+06	2016	404.4	16.1549	14228257	3.5301	0.504	58.0519	26286	10956	16598	6314	3348542	77473	555549	105.6	4384.05
341200	Anhui	Fuyang	983225	3.55281e+06	2016	799.1	18.1	14018589	1.7642	0.4024	60.5656	25483	9776	34153	13181	4358049	49722	924879	58.3	5393.89
341300	Anhui	Suzhou	1.10816e+06	3.67416e+06	2016	559.9	15.6255	13518116	2.427	0.4003	63.6995	25533	9917	20168	8701	3113458	62472	617301	94.4	3780.99
341500	Anhui	Lu' an	1.04726e+06	3.41737e+06	2016	477.2	13.7557	11081469	2.3298	0.4399	45.3197	24728	9960	17516	8626	3421307	45563	651272	69.1	4510.95
341600	Anhui	Bozhou	1.02032e+06	3.61567e+06	2016	510.4	17.7777	10461044	2.0611	0.3828	57.3907	25053	10576	16976	5663	2785781	26729	511230	96.2	4324.17
341700	Anhui	Chizhou	1.17169e+06	3.27651e+06	2016	144.3	9.51	5890196	4.0919	0.523	43.0519	26261	12409	5945	2637	1489985	17851	197653	51.9	4335.62
341800	Anhui	Xuancheng	1.30548e+06	3.33986e+06	2016	260.1	9.78	10578243	4.074	0.5214	50.2432	30877	13379	11192	5151	2547727	90305	381003	89.9	4232.13
350100	Fujian	Fuzhou	1.41006e+06	2.8313e+06	2016	757	15.2801	61976395	8.2251	0.6853	25.5792	37832.8	16346.5	31637	18841	8299274	112461	1530806	493.7	11058.1
350200	Fujian	Xiamen	1.32491e+06	2.6658e+06	2016	392	15.1	37842662	9.7282	0.8901	27.2432	46253.7	18884.9	13971	11119	7586381	212673	1090629	587.4	25250.6
350300	Fujian	Putian	1.39062e+06	2.76139e+06	2016	289	14.5	18234281	6.3313	0.581	27.9672	31818.4	15131.3	13968	5244	2069116	24704	545006	108.6	7291.72
350400	Fujian	Sanming	1.23028e+06	2.83506e+06	2016	255	15	18608197	7.3261	0.575	26.0656	29676.9	13918.2	12692	5033	2538020	44261	514457	509.2	7284.17
350500	Fujian	Quanzhou	1.33145e+06	2.72516e+06	2016	858	14.2	66466294	7.7784	0.645	25.3825	39656	17178.6	35171	14935	5976651	132399	1286821	733.8	8364.17
350600	Fujian	Zhangzhou	1.26156e+06	2.62297e+06	2016	505	15.5	31253456	6.2196	0.562	33.0956	30725.8	15319.5	20387	9946	3691462	45000	661874	454.2	8777.58
350700	Fujian	Nanping	1.28851e+06	2.95934e+06	2016	266	13.4	14577378	5.5009	0.548	21.582	27817.8	13330.8	15045	5002	2498214	18099	463089	212.9	6254.57
350800	Fujian	Longyan	1.17843e+06	2.71619e+06	2016	263	16.6	18956670	7.2354	0.538	24.3661	30408.4	14429	15628	5859	2742714	55758	550790	188.7	8636.92
350900	Fujian	Ningde	1.42392e+06	2.93739e+06	2016	289	14.7724	16231142	5.6358	0.544	26.0027	28164.4	13515.8	12179	5240	2669204	18212	505394	114.7	6779
360100	Jiangxi	Nanchang	1.06511e+06	3.07947e+06	2016	537.143	13.478	43549927	8.1598	0.7229	40.7514	34619	14952	28477	13139	5832565	101403	900287	169	7706.8
360200	Jiangxi	Jingdezhen	1.17633e+06	3.16668e+06	2016	165.49	13.82	8401484	5.0989	0.6479	38.8361	31418	13878	7778	4783	1738028	18680	262742	105	4320.23
360300	Jiangxi	Pingxiang	872510	2.93233e+06	2016	191.422	13.23	9982752	5.233	0.6703	50.4044	30630	15274	10345	4413	2000197	44868	291243	95.4	4613.51
360400	Jiangxi	Jiujiang	1.00231e+06	3.14859e+06	2016	484.761	13.26	20961347	4.3338	0.5218	46.153	30011	12157	20631	9399	4654633	58853	829246	224.2	4290.95
360500	Jiangxi	Xinyu	961624	2.9782e+06	2016	117.371	13.52	10361912	8.8548	0.6886	42.623	32163	15203	5114	2478	1529509	26742	208021	75.1	3901.03
360600	Jiangxi	Yingtan	1.17571e+06	3.04452e+06	2016	115.927	13.28	6953489	6.0136	0.5748	38.6448	29116	13534	4997	2446	1280314	28610	185759	42.7	3817.21
360700	Jiangxi	Ganzhou	1.02681e+06	2.74567e+06	2016	858.867	12.1343	22071959	2.5761	0.4713	42.3907	27086	8729	38687	12495	6768320	126100	1367740	332.6	5074.5
360800	Jiangxi	Ji' an	968365	2.88116e+06	2016	491.793	13.62	14613721	2.9772	0.4776	44.7869	29307	11380	20661	7619	3831014	73901	789720	160.4	4315.13
360900	Jiangxi	Yichun	968111	3.03064e+06	2016	553.246	13.39	17819520	3.2269	0.4651	49.7268	27452	12643	21218	7971	4348479	98801	840622	46	4282.76
361000	Jiangxi	Fuzhou	1.11964e+06	2.95751e+06	2016	401.083	13.6	12109070	3.0259	0.4665	40.2923	27195	12447	12658	5308	3123357	55699	571351	149.4	4515.19
361100	Jiangxi	Shangrao	1.20327e+06	3.10988e+06	2016	675.162	11.7824	18177664	2.6996	0.4891	38.6448	29153	11103	25080	10552	4955749	47468	965141	319.7	4490.77
370100	Shandong	Jinan	1.06974e+06	3.98557e+06	2016	723.31	14.7419	65361165	9.0999	0.6946	74.5628	43052	15346	47524	34386	7412641	118638	1308610	1284.5	8408.97
370200	Shandong	Qingdao	1.32744e+06	4.00029e+06	2016	920.4	15.1457	100112900	10.9407	0.7153	43.8333	43598	17969	47309	27675	13528516	241427	2530205	646.3	8996.81
370300	Shandong	Zibo	1.14328e+06	3.99158e+06	2016	468.69	12.4997	44120100	9.4587	0.6911	74.1995	36436	15674	27471	13851	4184326	105312	938341	260.9	5561.31
370400	Shandong	Zaozhuang	1.10955e+06	3.79463e+06	2016	391.56	15.66	21426335	5.4984	0.5547	76.4372	27708	13018	18994	8826	2469788	16715	490993	143.7	3886.57
370500	Shandong	Dongying	1.17522e+06	4.1117e+06	2016	213.21	15.8011	34796000	16.4024	0.6667	63.2678	41580	14999	12050	6296	2681450	29646	525599	216.8	5179.98
370600	Shandong	Yantai	1.37059e+06	4.09733e+06	2016	706.4	11.42	69256587	9.8388	0.621	38.8552	38744	16721	37507	17597	6792598	233111	1313358	752.2	5681.51
370700	Shandong	Weifang	1.23282e+06	3.99689e+06	2016	935.7	16.3982	51706000	5.9275	0.5815	63.4399	33609	16098	46323	23854	6376024	166100	1651986	422.4	4214
370800	Shandong	Jining	1.04487e+06	3.8382e+06	2016	835.44	16.1	43018200	5.1662	0.5525	68.888	29987	13615	42356	20415	5556446	76727	1249685	195.5	4206.16
370900	Shandong	Tai' an	1.06195e+06	3.91237e+06	2016	563.74	15.21	33167900	5.9027	0.5906	64.8798	30299	14428	27691	13007	3305875	34247	647517	943.2	5160.43
371000	Shandong	Weihai	1.47444e+06	4.10086e+06	2016	281.93	9.3757	32122000	11.422	0.65	33.1967	39363	17573	15494	7545	3386024	127987	751238	371.3	4758.95
371100	Shandong	Rizhao	1.25377e+06	3.89004e+06	2016	290.11	17.6788	18024900	6.2357	0.5686	57.7131	28340	13379	12002	5780	2050777	25252	449436	86.6	5002.74
371300	Shandong	Linyi	1.18252e+06	3.84879e+06	2016	1044.3	10.1154	40267500	3.8803	0.5584	65.9536	30859	11646	50085	17724	5743259	72525	1340715	289.1	4242.95
371400	Shandong	Dezhou	1.01195e+06	4.04814e+06	2016	579.23	16.381	29329900	5.0856	0.5377	81.2131	22760	12248	21648	11940	3309202	59565	651703	157.6	4174.91
371500	Shandong	Liaocheng	955522	3.95197e+06	2016	603.68		28591800	4.7624	0.485	84.9317	23277	11387	27308	11386	3549120	13190	683139	362.5	4332.81
371600	Shandong	Binzhou	1.11092e+06	4.09268e+06	2016	389.1	13.51	24701013	6.3745	0.5683	73.0383	30583	13736	18858	9197	3205406	62596	617857	141.6	4073.98
371700	Shandong	Heze	955048	3.80321e+06	2016	862.26	14.25	25602400	2.9904	0.4736	80.3852	22122	10705	40597	19515	4284032	29715	923903	134.7	3484.9
410100	Henan	Zhengzhou	761956	3.72532e+06	2016	972	14.5133	8.11397e+07	8.4114	0.7102	77.7049	33214	18426.4	80925	27251	13215255	217190	1555258	660.7	8093.23
410200	Henan	Kaifeng	857864	3.73129e+06	2016	455	11.7717	17551002	3.8619	0.4588	156.604	24595.9	11165.5	19298	10287	2957759	31111	515701	217.5	3852.05
410300	Henan	Luoyang	635443	3.67719e+06	2016	680	13.1368	38201075	5.641	0.5435	75.2268	30751.5	11456.7	41943	16800	5169122	93307	944713	252.6	4387.56
410400	Henan	Pingdingshan	728627	3.62819e+06	2016	498	12.971	18251414	3.6708	0.508	73.5328	27101.9	11244	27006	10807	2756609	30406	505125	150.2	4098.4
410500	Henan	Anyang	828230	3.87285e+06	2016	513	11.2791	20298494	3.9603	0.4851	83.9672	28167.6	12623.8	26346	12422	2917332	41910	630525	127.6	3412.92
410600	Henan	Hebi	825972	3.8551e+06	2016	161	11.2621	7717894	4.794	0.5721	72.377	26184.1	14021.9	7683	3474	1157997	12709	183212	59.2	3518.47
410700	Henan	Xinxiang	811110	3.80158e+06	2016	574	12.7447	21669705	3.7805	0.5044	83.6066	26892.5	12679	32942	13813	3257109	51131	664379	135.3	3739.24
410800	Henan	Jiaozuo	726932	3.77778e+06	2016	355	12.4376	20950796	5.9183	0.5645	84.6803	26876	14851.3	20360	8792	2178204	31726	347903	205.5	3938.47
410900	Henan	Puyang	910812	3.87334e+06	2016	363	12.3026	14495555	4.0059	0.4204	67.8388	26482.4	10621.8	18884	7393	2216231	23007	445609	100.4	3990.65
411000	Henan	Xuchang	789099	3.66474e+06	2016	438	12.9803	23777133	5.4522	0.4938	67.2022	27015.9	14356.7	17783	9410	2650608	28343	549117	105.2	3959.94
411100	Henan	Luohe	810471	3.6194e+06	2016	264	11.8945	10819257	4.1138	0.4923	76.1093	26617.5	12938.2	12543	5679	1793449	11716	271411	48	3673.81
411200	Henan	Sanmenxia	551391	3.6795e+06	2016	226	10.8508	13258631	5.8894	0.5311	64.4754	25254.1	11982.1	12624	5428	1868141	20768	369686	147.7	3221.87
411300	Henan	Nanyang	668948	3.53851e+06	2016	1007	11.8763	31149653	3.101	0.4297	60.2322	26898.1	11700.5	39760	15756	5487831	70715	1087962	169.4	3432.93
411400	Henan	Shangqiu	966135	3.7066e+06	2016	728	12.5502	19891538	2.7332	0.4	75.4508	25217.3	9604.9	31448	13954	4224335	19428	698090	101	3376.73
411500	Henan	Xinyang	917482	3.45136e+06	2016	644	12.245	20378010	3.1733	0.4442	56.8525	23959.3	10651.2	22551	9347	4048670	21613	925329	119.6	3628.81
411600	Henan	Zhoukou	898571	3.63519e+06	2016	882	12.0894	22638615	2.5682	0.3951	67.377	22470.8	9279.4	36289	15736	4755175	25997	965144	78.4	3145.93
411700	Henan	Zhumadian	840913	3.53927e+06	2016	699	11.7507	19729881	2.8305	0.398	66.6776	24158	9934.9	35261	13904	4140220	42093	816584	77.7	3216.49
420100	Hubei	Wuhan	882753	3.28314e+06	2016	1076.62	11.5221	119126100	11.1469	0.7977	55.9536	39737	19152	78896	34730	15246791	864219	2310728	1549.1	11408.6
420200	Hubei	Huangshi	954969	3.21168e+06	2016	246.55	14.4674	13055500	5.3033	0.619	55.9891	29906	12925	15400	5334	2225300	40684	370432	139.7	4857
420300	Hubei	Shiyan	503343	3.46148e+06	2016	340.9	14.6245	14291500	4.2083	0.541	46.7295	26030	8514	25695	9312	3225397	33972	498172	126.9	5009.5
420500	Hubei	Yichang	579304	3.27334e+06	2016	413	7.61594	37093600	8.9978	0.5846	61.112	29735	14057	24949	10459	5319706	136885	752670	619	5037.45
420600	Hubei	Xiangfan	645575	3.41123e+06	2016	563.9	12.3329	36945100	6.5663	0.585	63.4508	28794	14762	32107	13234	6397400	206938	810718	203.3	5950.67
420700	Hubei	Ezhou	924925	3.254e+06	2016	106.85	14.2353	7978200	7.4983	0.649	57.9617	26986	14813	5804	2191	1001860	29981	170306	42	3644.92
420800	Hubei	Jingmen	715389	3.31911e+06	2016	290.13	9.10404	15210000	5.247	0.5601	56.4699	28920	15811	15743	7278	2467600	58149	311571	108.5	3606.67
420900	Hubei	Xiaogan	834013	3.33447e+06	2016	490.43	11.7196	15766900	3.2236	0.5492	44.7186	27939	13554	18856	8485	3551200	95569	576646	106.3	4192.17
421000	Hubei	Jingzhou	721080	3.19883e+06	2016	569.79	11.0713	17267500	3.0305	0.531	59.5683	27666	14707	26751	12695	3847050	87332	631528	124.2	4562.17
421100	Hubei	Huanggang	975848	3.30273e+06	2016	632.1	12.32	17261700	2.7373	0.4467	50.1448	24796	11076	34031	12859	4525414	78114	888591	242.3	3648.75
421200	Hubei	Xianning	877333	3.16999e+06	2016	252.6	16.0166	11079300	4.4027	0.512	46.5191	25839	12812	13716	6720	2162000	37400	373700	94.8	2851.83
421300	Hubei	Suizhou	784735	3.4104e+06	2016	220.18	14.1104	8521800	3.8801	0.4925	54.9044	24799	14077	10431	4218	1467200	18694	231231	32.9	2323
430100	Hunan	Changsha	792599	3.00579e+06	2016	764.52	15.3108	93569088	12.4122	0.7599	52.3087	43294	25448.2	64805	27271	10414331	246112	1567751	1079.7	6157.01
430200	Hunan	Zhuzhou	838681	2.88536e+06	2016	401.63		24884543	6.2081	0.6409	48.5383	36828	16918.9	24256	8562	4052291	66079	533096	180.4	3899.55
430300	Hunan	Xiangtan	743516	2.94625e+06	2016	283.78	11.2	18667869	6.5946	0.6025	50.9344	31607	16575.5	16757	6903	2725867	33279	322907	141	3883.99
430400	Hunan	Hengyang	748716	2.84183e+06	2016	728.59	12.75	28530158	3.902	0.5107	50.5847	28848	15603.2	39300	17100	5394202	21438	876772	204	3499.88
430500	Hunan	Shaoyang	579894	2.84372e+06	2016	732.15	11.96	15302577	2.0987	0.4399	51.0765	22996	9721.44	34165	9037	4800569	21675	765952	146.7	2953.14
430600	Hunan	Yueyang	794808	3.09991e+06	2016	524	12.98	28072000	5.48	0.5562	47.8798	27546	13118.5	27589	14312	4310233	54655	565581	119	3884.84
430700	Hunan	Changde	626340	3.11366e+06	2016	584.44	11.63	29538202	5.0543	0.4955	53.2842	26532	12757.9	31211	13347	4630473	23264	663349	164.8	4138.92
430800	Hunan	Zhangjiajie	530317	3.11844e+06	2016	151.5	9.71	4976000	3.2598	0.4606	43.4563	21030	7802.47	7739	3175	1444074	4851	214827	22.7	3691.13
430900	Hunan	Yiyang	673003	3.03561e+06	2016	443.25	12.29	14931802	3.3772	0.4787	44.7268	24745	13416.4	21625	10570	3103902	22120	502037	118	3243.85
431000	Hunan	Chenzhou	812995	2.73766e+06	2016	471.11	15.4855	22041285	4.6691	0.5225	39.5984	27730	12756.5	29485	10161	4040665	49291	700834	158.3	3370.08
431100	Hunan	Yongzhou	673040	2.72252e+06	2016	546.52	14.21	15658072	2.8744	0.463	44.0984	24026	11683.2	33859	11274	3992256	23928	717648	146	3130.12
431200	Hunan	Huaihua	497167	2.90972e+06	2016	492	13.96	14003368	2.8515	0.4428	40.9863	22554	7960.82	29703	10959	3746196	19286	658206	154.5	3180.17
431300	Hunan	Loudi	647039	2.94022e+06	2016	389.41	16.08	14001393	3.6058	0.4529	43.3142	23669	9529.14	21787	6341	2675845	8667	467402	96.9	3069.74
440100	Guangdong	Guangzhou	876251	2.46917e+06	2016	1404.35	15.92	195474420	14.1933	0.8606	34.0164	50940.7	21448.6	80767	46791	19437465	1129546	3219820	2401.4	16345.8
440200	Guangdong	Shaoguan	886453	2.63329e+06	2016	295.61	13.8	12183920	4.1388	0.5479	32.5109	25854.6	12790.3	15429	4991	2680179	48391	474054	184.7	4091.76
440300	Guangdong	Shenzhen	943801	2.39859e+06	2016	1190.84	22.33	194926012	16.7411	1	26.0546	48695		38205	30559	42110429	4035240	4147269	3604.3	45497.6
440400	Guangdong	Zhuhai	868867	2.33855e+06	2016	167.53	9.99	22263708	13.4546	0.888	25.5847	42537.4	22889.4	8217	5806	4171576	352358	572555	153.5	18386.5
440500	Guangdong	Shantou	1.18807e+06	2.49924e+06	2016	557.92	13.29	20809729	3.739	0.703	29.1011	25120.9	13662.9	15987	9341	2957418	58376	760300	346.2	7555.87
440600	Guangdong	Foshan	818723	2.42662e+06	2016	746.27	15.7045	86300002	11.5891	0.9495	37.224	43120.3	24159.2	32823	16534	6958523	349559	1244663	492	9661.98
440700	Guangdong	Jiangmen	796607	2.34494e+06	2016	454.4	14.1078	24187806	5.3374	0.6506	33.0164	29557.2	15226.3	15487	9298	2932116	94638	671034	269.3	5999.36
440800	Guangdong	Zhanjiang	543369	2.19846e+06	2016	727.3	17.489	25844327	3.5612	0.4144	25.7186	24887.2	13335.8	29595	8422	3811065	46222	1026009	166.7	5955.2
440900	Guangdong	Maoming	620065	2.30354e+06	2016	612.32	13.35	26367435	4.3211	0.408	27.0628	23322.6	14519.9	27617	12635	3497300	15698	1022581	121.6	5143.75
441200	Guangdong	Zhaoqing	738489	2.47915e+06	2016	408.46	12.72	20840190	5.1178	0.4608	36.4372	25907.2	15115	14846	7151	2481551	42231	563662	381.7	4621.16
441300	Guangdong	Huizhou	976051	2.46661e+06	2016	477.5	13.65	34121671	7.1605	0.6905	25.929	33212.8	17602.5	19383	11283	5090750	218192	1019079	167.9	7864.7
441400	Guangdong	Meizhou	1.12587e+06	2.58865e+06	2016	436.08	14.11	10455668	2.4032	0.4544	27.4536	23642.4	12991.2	15144	9562	3840163	35423	732294	280.1	4646.01
441500	Guangdong	Shanwei	1.08444e+06	2.45235e+06	2016	303.66	13.0569	8284882	2.7351	0.5508	23.6038	22389.2	12441.8	7763	4783	2068834	36853	421750	31	4681.61
441600	Guangdong	Heyuan	1.01412e+06	2.55915e+06	2016	308.1	14.0008	8987162	2.9205	0.4304	30.7158	21817.3	12045.6	9034	11916	2939538	54133	542639	142.9	4320.15
441700	Guangdong	Yangjiang	705325	2.31167e+06	2016	252.84	13.57	12707564	5.0431	0.5081	29.5246	25281	13960.5	10402	4787	1943148	19527	329176	94.1	4517.54
441800	Guangdong	Qingyuan	800298	2.56992e+06	2016	384.6	14.97	13877104	3.6136	0.5	34.6475	25266.9	12873	14489	7484	3037684	49942	710229	160.8	4782.33
441900	Guangdong	Dongguan	915172	2.42697e+06	2016	826.14	13.92	68276868	8.2682	0.8914	34.2842	43096.2	26526.3	27450	16680	5992899	279373	1429470	1013.8	13780.1
442000	Guangdong	Zhongshan	868477	2.37711e+06	2016	323	11.05	32027780	9.9471	0.882	28.2732	41612.8	27528.9	13656	7425	3668972	278829	654918	188	7263.29
445100	Guangdong	Chaozhou	1.20139e+06	2.55216e+06	2016	264.6	13	9768303	3.6956	0.64	31.8989	21787.1	12558.5	6354	4397	1466967	19773	352383	77.9	5511.65
445200	Guangdong	Yeyang	1.14042e+06	2.4943e+06	2016	609.4	12.79	20068992	3.3027	0.51	38.4399	22944.2	12250.6	15685	9746	2669413	33738	684154	105.1	4769.25
445300	Guangdong	Yunfu	701804	2.39695e+06	2016	248.08	15.52	7783051	3.1502	0.4095	33.6284	21887.5	13016.1	7897	4320	1649251	28829	348616	104.8	4079.12
450100	Guangxi	Nanning	357094	2.40568e+06	2016	706.22	8.23278	37033300	5.2723	0.6023	35.306	30728	11398	39984	21910	5869793	51647	974586	687.1	6767.38
450200	Guangxi	Liuzhou	441464	2.61775e+06	2016	395.87	13.56	24769396	6.2855	0.6301	43.3142	30270	11107	21191	9971	3395562	41497	680635	187.5	6477.99
450300	Guangxi	Guilin	554132	2.66861e+06	2016	500.94	15.01	20548216	4.1216	0.4761	43.9044	30124	12176	19062	11407	3990296	35700	727542	436.3	4782.87
450400	Guangxi	Wuzhou	614528	2.46459e+06	2016	301.84	18.5034	11756486	3.9072	0.5059	38.276	27260	10142	12495	5748	2279850	10252	471369	109.8	3668.3
450500	Guangxi	Beihai	453207	2.25779e+06	2016	164.37	14.6	10066500	6.158	0.5629	28.3552	29412	11622	8052	2551	1500566	23933	280438	64.8	4708.99
450600	Guangxi	Fangchenggang	312969	2.2752e+06	2016	92.9	14.66	6760383	7.3188	0.5636	28.0246	29758	12113	3928	1936	1276001	6507	152457	33.1	3791.41
450700	Guangxi	Qinzhou	418688	2.31193e+06	2016	324.3	14.7	11020466	3.416	0.378	36.0082	29360	10947	14128	5132	1940680	18304	455154	361	3807.06
450800	Guangxi	Guigang	513698	2.44004e+06	2016	433.2	14.5	9587564	2.223	0.4796	36.6311	26771	11572	14344	6158	2125466	4242	568416	100.4	4019.45
450900	Guangxi	Yulin	537464	2.34573e+06	2016	575.6	13.82	15538300	2.7111	0.4727	31.1148	30083	12590	10219	8713	3175494	22317	817308	181.5	3916.5
451000	Guangxi	Baise	131676	2.50271e+06	2016	362.02	12.74	11143094	3.0881	0.3519	40.2022	26919	9348	17237	6073	3411585	24581	660734	177	3951.53
451100	Guangxi	Hezhou	646335	2.56383e+06	2016	203.87	15.27	5181900	2.5499	0.4398	34.3907	26883	9552	7314	3283	1611509	6050	323116	75.4	2908.5
451200	Guangxi	Hechi	287995	2.57855e+06	2016	349.9	12.99	6571808	1.8842	0.3606	31.847	23660	7509	15432	5917	2897592	12616	576263	123.3	3516.89
451300	Guangxi	Laibin	450906	2.49738e+06	2016	220.05	14.82	5891105	2.6885	0.4219	40.0628	28962	9820	9580	3685	1596124	4545	333314	83.3	2448.62
451400	Guangxi	Chongzuo	235811	2.34118e+06	2016	206.92	14.3265	7662005	3.7161	0.3721	33.2678	26605	9801	7513	3380	2028699	10111	345721	78.5
460100	Hainan	Haikou	577955	2.06233e+06	2016	224.36	12.88	12576653	5.6315	0.7778	19.6858	30775	12679	13247	10517	2003000	28162	313432	48.4	8868.49
460200	Hainan	Sanya	478104	1.90126e+06	2016	75.43	15.2914	4755567	6.3273	0.739	12.8798	31103	13360	3417	2162	1257662	41668	199021	57.6	18125.4
500000	Chongqing	Chongqing	272757	3.18179e+06	2016	3048.43	11.2879	177405900	5.7902	0.626	52.0137	29610	11548.8	177410	64709	40018090	516208	5751833	1441.8	7095.17
510100	Sichuan	Chengdu	-101190	3.24556e+06	2016	1591.8	14.2347	121702335	7.696	0.7062	59.4836	35902	18605	121383	54718	15958949	462043	2275985	1706.9	7369.16
510300	Sichuan	Zigong	-30421	3.09173e+06	2016	278.1	9.67877	12345637	4.4481	0.4914	72.6393	28455	13192	17771	4308	1795524	18662	299877	54	4448.56
510400	Sichuan	Panzhihua	-323466	2.81997e+06	2016	123.6	10.1195	10146839	8.2221	0.6534	30.4699	32860	14057	9867	3895	1220322	14232	242045	96.8	3950.64
510500	Sichuan	Luzhou	64773.3	2.997e+06	2016	430.6	9.4	14819105	3.4497	0.475	63.653	28959	12450	24777	8646	3371677	37880	668091	105.4	4366.93
510600	Sichuan	Deyang	-52990.1	3.29871e+06	2016	352	8.6901	17524542	4.9835	0.4958	51.9481	29159	13951	20394	5893	2271346	20925	344656	92.5	3750.31
510700	Sichuan	Mianyang	-27371.4	3.37928e+06	2016	481.1	8.50748	18304207	3.8202	0.495	48.3907	29407	13504	32634	11184	3350412	50353	556365	198.5	4098.02
510800	Sichuan	Guangyuan	72603.5	3.42624e+06	2016	263.5	10.36	6600100	2.5072	0.424	25.1421	25762	9819	18820	4346	2305016	11418	373319	144	3969.71
510900	Sichuan	Suining	44637.4	3.24262e+06	2016	329.8	8.96	10084521	3.0615	0.4701	44.4454	26962	12423	17562	6134	1999945	9932	348738	76.8	4078.74
511000	Sichuan	Neijiang	-8446.26	3.13136e+06	2016	374.7	12.4748	12976712	3.4667	0.467	52.7541	27986	12491	20688	5311	2002280	11328	378257	61.4	3751.62
511100	Sichuan	Leshan	-137616	3.0847e+06	2016	326.5	9.85	14065848	4.311	0.4873	52.6066	28583	12749	19187	7220	2570351	12510	384773	81.2	3993.55
511300	Sichuan	Nanchong	113125	3.30657e+06	2016	640.2	9.26	16514004	2.5871	0.4507	53.6339	25993	11273	34601	12505	4271765	15440	737133	180.3	3988.88
511400	Sichuan	Meishan	-118572	3.16457e+06	2016	300.1	11.0692	11172317	3.7227	0.4338	57.8361	28691	13935	15739	5645	2160095	7530	378455	42.2	4329.99
511500	Sichuan	Yibin	-35247.5	3.01184e+06	2016	451	10.41	16530529	3.6735	0.4663	56.082	28390	12843	28562	8651	3387430	28069	660779	130.9	4336.58
511600	Sichuan	Guang' an	157792	3.22081e+06	2016	326.5	9.1	10786241	3.313	0.3881	43.6667	28218	12479	15304	5142	2436359	8107	541562	223.4	3860
511700	Sichuan	Dazhou	247736	3.32823e+06	2016	559.8	9.99	14470836	2.5921	0.4242	54.0628	26016	11718	24322	6198	3591154	16700	773113	105.5	4213.69
511800	Sichuan	Yaan	-223072	3.1642e+06	2016	154	12.4	5453272	3.5335	0.4395	42.8279	27352	11138	11652	3761	1515500	9423	173065	79.2	4358.51
511900	Sichuan	Bazhong	189609	3.40022e+06	2016	331.1	10.39	5446605	1.6415	0.391	36.2104	25950	9969	15892	6609	2671902	8798	466086	80.2	3553.23
512000	Sichuan	Ziyang	11030.3	3.18293e+06	2016	254.1	9.5	9434411	3.7308	0.4008	44.2596	28501	13422	15823	4932	1883649	9346	290999	46.2	3752.88
520100	Guizhou	Guiyang	168690	2.81995e+06	2016	469.68	11.05	31577001	6.7772	0.7416	34.5055	29502	12967	30540	15834	5252621	172621	992693	744.2	5379.33
520200	Guizhou	Liupanshui	-10936.1	2.73988e+06	2016	290.69	13.14	13137000	4.5325	0.2733	38.5246	25473	8230	16803	3799	2864957	49294	560499	47.9	3065.74
520300	Guizhou	Zunyi	203005	2.96867e+06	2016	622.84	12.49	24039400	3.8709	0.4978	43.2404	27097	10109	39775	12911	5227080	61318	1205159	235	3287.85
520400	Guizhou	Anshun	94745.7	2.72479e+06	2016	232.86	13.2	7013500	3.0216	0.3955	26.1066	24885	8120	10657	3265	2225884	19460	442625	54	3994
520500	Guizhou	Bijie	21059.3	2.84393e+06	2016	664.18	13.36	16257900	2.4544	0.4	28.2295	25000	7668	32349	8315	4510669	31597	1224705	86.5	3939
520600	Guizhou	Tongren	345686	2.95071e+06	2016	314.07	13	8569700	2.7366	0.35	25.2295	24700	7631	19008	4346	3409639	33943	830435	243.3	3449
530100	Yunnan	Kunming	-213788	2.65903e+06	2016	672.8	14.8274	43000780	6.4156	0.7105	25.5738	36739	12555	53117	26049	6884046	151578	1091141	594.3	8363.58
530300	Yunnan	Qujing	-106228	2.69231e+06	2016	608.4	12.3619	17751063	2.9266	0.4558	30.2486	29485	10380	29172	8574	4001463	25665	941203	140.2	3826.92
530400	Yunnan	Yuxi	-285236	2.52284e+06	2016	237.5	12.2215	13118823	5.5389	0.4893	23.8962	32177	11968	12848	5572	2333523	31031	418644	138.5	6809.5
530500	Yunnan	Baoshan	-608305	2.62986e+06	2016	259.7	13.4384	6133904	2.3692	0.3381	20.9372	27801	9426	11499	3899	2126514	9516	396133	154.2	5363.42
530600	Yunnan	Zhaotong	-97988.7	2.90957e+06	2016	547.5	14.6773	7655307	1.404	0.3149	30.8434	23645	7951	23571	7298	4100618	8121	849456	82.4	8485
530700	Yunnan	Lijiang	-441897	2.83951e+06	2016	128.5	12.2294	3092899	2.4116	0.3743	15.7268	28099	8750	5279	1408	1500724	10529	233258	55.5	4929.92
530800	Yunnan	Puer	-440749	2.42312e+06	2016	261.7	12.69	5675443	2.1685	0.4066	22.8986	24795	8669	10459	3877	2457189	14040	419007	96.9	4668.33
530900	Yunnan	Lincang	-543885	2.5113e+06	2016	252	13.47	5508172	2.1906	0.3897	26.5137	23072	8914	10509	2988	2133903	5438	378279	86.9
540100	Tibet	Lasa	-1.3213e+06	3.26854e+06	2016	66.53	18.525	4249500	6.4804	0.26	26.623	29383	11448	3702	2362	2481050	8833	345324	0	7261.83
610100	Shaanxi	Xi' an	343606	3.64059e+06	2016	815.66	12.41	62571800	7.1357	0.7343	70.6448	35630	15191	53008	27864	9425238	274783	1196292	1207.6	6360.74
610200	Shaanxi	Tongchuan	360482	3.76421e+06	2016	83.64	9.3261	3116070	3.6803	0.6423	55.3197	27594	9478	5484	2321	968712	7123	189632	83.4	3019.76
610300	Shaanxi	Baoji	198796	3.66678e+06	2016	384.54	9.87	19321400	5.1262	0.5076	56.9508	31730	10287	22568	6086	2830366	34393	608766	143.3	3487.15
610400	Shaanxi	Xianyang	304809	3.71559e+06	2016	527.59	12.6225	23909700	4.8016	0.5084	80.3115	31662	10481	28302	10767	3389164	20167	688056	154.7	4030.2
610500	Shaanxi	Weinan	434923	3.73967e+06	2016	556.72	9.98	14886210	2.7743	0.4365	73.7432	27485	9415	20572	8651	3525107	27652	710553	101.5	2979.15
610600	Shaanxi	Yan'an	379932	3.90528e+06	2016	235.5	10.77	10829110	4.83	0.5786	39.959	30693	10568	12983	4621	3273434	24676	525320	103.4	3203.01
610700	Shaanxi	Hanzhong	193082	3.5214e+06	2016	385.21	9.98	11564920	3.3597	0.4603	50.2596	25595	8855	20580	6660	2801731	17308	581332	96.5	3120.31
610800	Shaanxi	Yulin	392577	4.08693e+06	2016	377.46	11.72	27730540	8.1764	0.563	32.8525	29781	10582	19859	6659	4711306	56526	920029	131.2	5181.26
610900	Shaanxi	Ankang	362186	3.48875e+06	2016	304.8	12.33	8428616	3.177	0.4516	43.8661	25962	8590	13976	8043	2478005	12422	565252	68.9	3246.8
611000	Shaanxi	Shangluo	446737	3.59315e+06	2016	251.01	10.8	6992980	2.9574	0.4323	38.0355	25468	8358	11765	3829	1929800	7982	392181	64	2929.8
620100	Gansu	Lanzhou	-118384	3.88812e+06	2016	370.55	11.9505	22642318	6.1207	0.8101	49.1831	29661.4	10390.7	24031	13133	4241597	45156	740910	106	6016.89
620200	Gansu	Jiayuguan	-571064	4.30009e+06	2016	24.59	12.74	1534089	6.2641	0.9344	31.7213	33539.7	16462.3	1785	864	242761	771	38380	20.6	3517.06
620300	Gansu	Jinchang	-253221	4.12651e+06	2016	46.98	10.1	2078152	4.4202	0.6909	30.9699	32073.5	12284.1	2649	1313	574615	1475	74631	65.8	3150.86
620400	Gansu	Baiyin	-32873.6	3.91694e+06	2016	171.64	11	4422085	2.5813	0.4791	39.4426	25313	7623.11	7628	3055	1607503	8729	291248	77.9	4413.41
620500	Gansu	Tianshui	66439.5	3.6953e+06	2016	332.3	12.7	5905136	1.78	0.3764	37.6612	22683.8	6499.23	12151	4832	2515359	10766	525682	83.9	4709.79
620600	Gansu	Wuwei	-167435	4.09362e+06	2016	181.98	10.8	4617272	2.5396	0.3772	38.0055	23611.8	9783.9	9263	3566	1759339	291349	62808	35.9	3433.42
620700	Gansu	Zhangye	-439330	4.19318e+06	2016	122.42	11.5	3999436	3.2729	0.4393	36.7978	21502.6	11645.6	7944	3095	1454936	8512	227292	337	3102.85
620800	Gansu	Pingliang	147081	3.77074e+06	2016	210.31	12.33	3673000	1.7486	0.378	41.0929	23446.3	7007.86	12251	4317	1729000	4900	381300	72.9	3274.54
620900	Gansu	Jiuquan	-748390	4.36257e+06	2016	111.94	9.7	5779341	5.1721	0.5867	42.9727	30072.1	14596	6581	2900	1276374	7443	220740	62.9	3579.83
621000	Gansu	Qingyang	229089	3.86895e+06	2016	224.19	11.5859	5978324	2.6734	0.3499	33.5191	25300.1	7479.8	8977	3936	2152339	9045	428865	74.5	3633.03
621100	Gansu	Dingxi	-49059.8	3.74831e+06	2016	278.98	12.5	3310768	1.1892	0.3232	35.3224	20815.4	6288.79	13484	4438	2005013	8381	458960	78.3	3465.65
621200	Gansu	Longnan	20047.1	3.57635e+06	2016	260.41	13.26	3398884	1.3805	0.3048	25.6	20503.8	5858.58	8055	2691	2084443	6147	382997	80.2	3207.11
630100	Qinghai	Xining	-311910	3.94687e+06	2016	203.284	11.6542	12481677	5.3756	0.7002	49.1011	27505	9674.52	18070	7880	2878050	14999	441135	171.5	5006.68
630200	Qinghai	Haidong	-234023	3.88827e+06	2016	171.292	15.6248	4227986	2.8999	0.3232	45.5599	25500	8900	4429	1987	2054107	4941	340521	44.5	3203.92
640100	Ningxia	Yinchuan	115697	4.10618e+06	2016	219.11	15.8102	16177071	7.4288	0.757	49.1339	30478	12037	14729	8306	3310717	49503	322099	392.3	4448.34
640200	Ningxia	Shizuishan	128745	4.18859e+06	2016	79.5133	10.2819	5135744	6.488	0.5908	47.1339	25970	11829	4851	2352	877721	6923	123201	66.5	2506.3
640300	Ningxia	Wuzhong	132576	4.01391e+06	2016	138.859	14.235	4424283	3.2039	0.4785	47.6093	23351.5	9938.2	6194	2440	1937856	10208	258210	110	3271.94
640400	Ningxia	Guyuan	104617	3.83878e+06	2016	122.038	12.3477	2398058	1.972	0.3475	33.5984	22716.8	7714.2	5558	2204	2195438	5379	356298	69.5	3077.37
640500	Ningxia	Zhongwei	43957.6	3.96228e+06	2016	115.376	14.56	3391289	2.9549	0.399	42.4973	23277	8626	4325	1737	1429628	12833	215354	42.3	3529.11
650100	Xinjiang	Urumqi	-1.36531e+06	4.84091e+06	2016	267.87	10.9462	24589766	6.9865	0.8155	76.3525	34190	16351	26734	14410	4175628	94672	717515	300.8	5773.46
650200	Xinjiang	Karamay	-1.53077e+06	5.0684e+06	2016	30.45		6209989	13.7307	0.7219	28.4781	35770	20800	1564	2001	995636	14040	212515	235	5005.75
110000	Beijing	Beijing	953631	4.37553e+06	2017	2170.7	13.7286	298830000	13.7596	0.8645	56.2418	62406	24240	113700	94417	68194936	3617191	9645817	2759	56321.4
120000	Tianjin	Tianjin	1.04289e+06	4.28468e+06	2017	1556.87	11.8037	185491900	11.8944	0.8292	59.9258	40278	21754	60158	41127	32808795	1159606	4352701	1662	23973.3
130100	Hebei	Shijiazhuang	811632	4.12729e+06	2017	1087.99	15.1439	61770284	5.7024	0.6164	81.1758	32929	13345	46036	34487	8067284	100610	1676709	384	9361.89
130200	Hebei	Tangshan	1.12076e+06	4.34362e+06	2017	789.7	13.3621	65301459	8.2972	0.6164	65.8187	36415	16229.2	33458	18690	6626323	71110	1337546	279	5169.43
130300	Hebei	Qinhuangdao	1.18566e+06	4.39453e+06	2017	311.08	11.8865	15003351	4.8356	0.5788	42.8242	32795	12563	13776	9448	2626987	30410	508832	156	6491.61
130400	Hebei	Handan	837438	3.95063e+06	2017	951.11	14.57	33795261	3.5567	0.5531	85.1236	28774	13151.5	35057	20836	5470074	50523	1163136	201	5581.47
130500	Hebei	Xingtai	853988	4.02717e+06	2017	735.16	14.86	20906243	2.8499	0.5157	80.0907	26179	10999.1	26654	17533	4185241	24803	897944	172	4363.34
130600	Hebei	Baoding	863773	4.23352e+06	2017	1169.05	15.4535	34497444	2.95796	0.5097	83.283	27859	12779	44388	28300	6636722	44738	1445318	241	6120.19
130700	Hebei	Zhangjiakou	831122	4.43905e+06	2017	443.31	10.3	14270162	3.2219	0.5592	32.7418	28512	10292.6	18554	9401	4725763	20821	799876	151	6295.01
130800	Hebei	Chengde	1.03205e+06	4.51691e+06	2017	356.5	11.7238	14654537	4.1299	0.507	33.3681	27042	9682.34	17603	9732	3376382	21410	663827	100	5686.81
130900	Hebei	Cangzhou	1.00779e+06	4.16376e+06	2017	755.49	12.15	36434034	4.8384	0.5231	65.4973	31044	12363	31469	19233	5504803	46063	1220731	175	5632.36
131000	Hebei	Langfang	983840	4.27363e+06	2017	474.09	1.8	28810071	6.1586	0.585	59.4423	37474	15487	16913	11877	5827035	66840	969083	287	12312.6
131100	Hebei	Hengshui	934549	4.09794e+06	2017	446.04	13.6577	15231872	3.4177	0.506	76.2912	26195	11194	15941	11010	2982886	31181	561044	80	4570.52
140100	Shanxi	Taiyuan	630718	4.09251e+06	2017	437.97	9.21	33821819	7.7536	0.847	63.9698	31469	15595	36566	21476	4790558	185297	730005	742	8761.65
140200	Shanxi	Datong	732601	4.32059e+06	2017	344.235	11.92	11213101	3.2671	0.6294	38.0027	27981	8862	15553	9464	3255052	22012	540778	76	4447.53
140300	Shanxi	Yangquan	731558	4.11235e+06	2017	140.881	9.46	6.72022e+06	4.779	0.6756	62.7802	29581	12963	5812	3893	1060561	9088	214920	67	4069.89
140400	Shanxi	Changzhi	695928	3.92924e+06	2017	345.495	11.69	14775312	4.2887	0.5293	61.3929	30060	12705	14118	8252	2684289	19147	478483	198	3967.22
140500	Shanxi	Jincheng	684991	3.83043e+06	2017	233.304	12.1764	1.15154e+07	4.9487	0.5904	63.2198	30142	12511	8392	5730	1784121	13307	337864	117	4622.97
140600	Shanxi	Shuozhou	644371	4281405	2017	177.598	12.8247	9802230	5.5316	0.5529	50.0659	30989	12305	6068	2884	1417217	8127	233470	64	3148.02
140700	Shanxi	Jinzhong	691971	4.02562e+06	2017	336.56	13.2381	12849233	3.8274	0.5414	61.1374	30927	12297	11656	7129	2789231	24569	488690	171	4371.71
140800	Shanxi	Yuncheng	541945	3.77243e+06	2017	533.602	12.3774	13362914	2.5115	0.4894	72.1181	27302	9992	22414	11583	3030131	20828	599606	170	3206.85
140900	Shanxi	Xinzhou	630862	4.19719e+06	2017	316.666	12.555	8744923	2.7665	0.4944	63.7473	26536	7588	8739	5923	2906549	18721	471097	110	3468.85
141000	Shanxi	Linfen	562571	3.8915e+06	2017	448.154	12.4157	13203300	2.9539	0.514	81.9808	28873	10742	15955	11043	3343427	17935	516267	162	4079.43
141100	Shanxi	Lvliang	542148	4.05435e+06	2017	387.887	11.1958	13103217	3.3886		56.6401	25704	8232	8613	7201	3153750	24553	644344	127	3501
150100	Inner Mongol	Hohhot	541101	4.38397e+06	2017	311.48	12.0233	33322695	7.368	0.6983	42.7335	43518	15710	17788	10225	4030357	36607	535916	509	5661.61
150200	Inner Mongol	Baotou	432070	4.48569e+06	2017	287.77	9.04866	4.08035e+07	14.2278	0.8328	45.4286	44231	15901	15818	8588	3303194	39163	505189	178	4851.44
150300	Inner Mongol	Wuhai	158197	4.2365e+06	2017	56.11	9.46429	6.02554e+06	10.7656	0.9474	43.5357	39399.8	16821.4	3087	1536	903911	7506	106873	71	4227.6
150400	Inner Mongol	Chifeng	1.11038e+06	4.7397e+06	2017	431.48	11.7827	14068000	3.2641	0.3086	33.6319	29660	10352	20383	11601	4625060	12202	872383	171	4749.14
150500	Inner Mongol	Tongliao	1.3146e+06	4.83879e+06	2017	312.87	9.11003	12226200	3.9102	0.4856	34.1923	29667	12566	14348	7114	3169892	13238	519228	115	3607.92
150600	Inner Mongol	Erdos	306545	4.23859e+06	2017	206.87	15.9747	35798100	17.3046	0.7371	24.3242	43559	16729	9494	5652	4733742	23874	626359	254	3611.16
150700	Inner Mongol	Hulunbuir	1.17645e+06	5.47313e+06	2017	252.92	7.77413	11858600	4.6901	0.7263	19.0412	31195	13581	13854	9623	4350520	18871	487322	172	3119.36
150800	Inner Mongol	Bayannur	210991	4.46579e+06	2017	168.48	10.2594	7401000	4.3949	0.5486	34.7857	28308	15707	7368	4956	2464211	7707	278987	85	3836.95
150900	Inner Mongol	Ulanqab	611277	4.51198e+06	2017	210.25	9.22993	7211800	7.0359	0.4901	28.2	28796	9848	6549	3942	3181106	7579	387189	79	2777.38
210100	Liaoning	Shenyang	1.47161e+06	4.67055e+06	2017	829.4	8.83224	57847000	6.9754	0.9073	48.478	41359	15461	64196	28193	8550151	161669	1144224	1451	7944.25
210200	Liaoning	Dalian	1.44513e+06	4.3796e+06	2017	698.8	9.60689	69899000	10.0033	0.72	33.1703	40587	16865	41444	20301	9198403	121861	1092038	2371	10019
210300	Liaoning	Anshan	1.48992e+06	4.5158e+06	2017	359.8	7.59624	16131000	4.479	0.7558	44.5852	33320	15075	19076	6680	2738412	15463	348568	325	4197.46
210400	Liaoning	Fushun	1.59898e+06	4.66548e+06	2017	206.5	6.32651	9499000	4.5934	0.7399	46.1066	30346	13379	11446	5656	1823227	2514	198551	116	4219.33
210500	Liaoning	Benxi	1.60541e+06	4.59737e+06	2017	168.7	6.07086	7771000	4.605	0.71	38.8224	31001	14540	10785	3966	1356115	4933	190208	164	4011.53
210600	Liaoning	Dandong	1.60633e+06	4.51854e+06	2017	239.5	7.04328	7870000	3.2819	0.672	34.4451	27944	14469	11486	5659	2005855	9276	290763	138	4521.01
210700	Liaoning	Jinzhou	1.36091e+06	4.579e+06	2017	305	6.5596	10775000	3.5254	0.5559	47.9809	30412	14493	15147	6111	2375708	23899	312386	151	3755.22
210800	Liaoning	Yingkou	1.45115e+06	4.47192e+06	2017	243.8	7.53433	12705000	5.2092	0.6769	41.8654	34419	15594	12553	5952	2167200	4868	237765	148	3972.39
210900	Liaoning	Fuxin	1.37296e+06	4.67439e+06	2017	176.6	7.12857	4091000	2.3105	0.469	39.7896	25707	12548	9758	4547	1457354	2806	199572	52	3518.63
211000	Liaoning	Liaoyang	1.49921e+06	4.57121e+06	2017	183.7	7.67095	7629000	4.1449	0.6448	46.1284	30198	13921	11794	4593	1486519	4953	189427	118	4271.32
211100	Liaoning	Panjin	1.39979e+06	4.54157e+06	2017	143.7	9.31231	10872000	7.5682	0.804	39.1593	36484	15938	9019	4058	1846166	9144	188687	56	3610.51
211200	Liaoning	Tieling	1.5426e+06	4.74719e+06	2017	263.8	6.15867	5945000	2.2484	0.4401	49.224	23337	13377	12765	5700	1896468	7941	308854	85	3723.75
211300	Liaoning	Chaoyang	1.23011e+06	4.5634e+06	2017	294.9	9.64223	7627000	2.5862	0.392	41.7678	23926	11893	13284	7464	2344146	3797	375108	95	3091.33
211400	Liaoning	Huludao	1.26037e+06	4.46695e+06	2017	254.7	9.075	7179000	2.8158	0.344	46.772	27969	11727	10156	4780	1988768	2857	321034	102	4815.15
220100	Jilin	Changchun	1.62841e+06	4.96403e+06	2017	748.92	8.58236	64950210	8.6931	0.5853	44.9344	33167.7	13431	44756	21119	8757334	136176	1197032	522	6810.68
220200	Jilin	Jilin	1.73138e+06	4.89398e+06	2017	415.35	6.90495	22088530	5.4969	0.528	48.3279	27179	13096	23937	12862	4012191	39761	582762	313	4768.52
220300	Jilin	Siping	1.54599e+06	4.85418e+06	2017	320.4	6.68615	9398299	3.8161	0.3942	45.8033	25295	12871	12880	7178	3038035	6956	414471	62	3248.45
220400	Jilin	Liaoyuan	1.62886e+06	4.78381e+06	2017	117.95	6.8675	6686511	6.4952	0.5055	43.3142	25267	12555	4702	2808	1226718	3709	176568	43	3625.09
220500	Jilin	Tonghua	1.69992e+06	4.70003e+06	2017	217.15	7.33846	8361347	4.1883	0.5188	34.4044	25460	11660	10019	6007	2545814	59836	348455	113	3937.24
220600	Jilin	Baishan	1.80373e+06	4.73639e+06	2017	119.52	7.16098	6600610	5.8503	0.7462	43.3661	22674	10469	7337	3568	1863368	7760	215789	92	2918.8
220700	Jilin	Songyuan	1.51922e+06	4.98944e+06	2017	275.41	7.09568	13825130	5.9533	0.3309	34.6831	25480	10976	7661	5681	2729650	2619	367008	88	3580.81
220800	Jilin	Baicheng	1.39552e+06	5.02768e+06	2017	190.95	6.30308	6182796	3.6924	0.4422	30.7787	22461	9024	6297	4687	2563527	7910	305802	55	3474.93
230100	Heilongjiang	Harbin	1.76512e+06	5.1382e+06	2017	955	7.67651	62571800	5.7193	0.4857	56.2596	35546	15557	70500	22000	9584676	87425	1247846	966	7892.63
230200	Heilongjiang	Qiqihar	1.46106e+06	5.30707e+06	2017	533.7	5.57404	13338300	2.6223	0.3882	36.6093	26304	13965	25219	10377	4639317	9390	658345	237	4232.27
230300	Heilongjiang	Jixi	2.0901e+06	5.22172e+06	2017	175	5.20221	5224600	2.9369	0.645	37.3607	22607	16808	11135	4368	1844652	6681	183153	35	3479.06
230400	Heilongjiang	Hegang	1.9221e+06	5.40758e+06	2017	100.9	4.80095	2829100	2.7658	0.8252	30.4262	21370	13967	8444	3067	1111987	2427	134557	53	2842.31
230500	Heilongjiang	Shuangyashan	2.07734e+06	5.33986e+06	2017	142.3	5.38699	4629100	3.2277	0.6627	38.9508	23806	13882	8412	1972	1512444	1007	149681	50	2463.68
230600	Heilongjiang	Daqing	1.50302e+06	5.1618e+06	2017	277.8	6.42952	26805200	9.7677	0.529	33.653	38736	14757	16276	9926	2946439	4971	439536	135	4398.8
230700	Heilongjiang	Yichun	1.80111e+06	5.39509e+06	2017	115.9	4.36303	2581400	2.2109	0.8119	20.6885	23676	13725	6319	2684	1481757	2618	74585	161	3115.39
230800	Heilongjiang	Jiamusi	2.03744e+06	5.39651e+06	2017	226.2	6.78824	9920500	4.1419	0.5533	36.6776	26332	14872	14351	5694	2742664	2339	270632	106	3782.12
230900	Heilongjiang	Qitaihe	1.98428e+06	5.22529e+06	2017	78.6	5.3439	2288400	2.8836	0.6224	42.4344	23528	12169	3959	1789	882841	3204	78284	30	2844.33
231000	Heilongjiang	Mudanjiang	1.9399e+06	5.0611e+06	2017	247.8	5.97088	13447300	4.9214	0.6185	35.1585	30569	16896	15700	7797	2861515	10470	323752	112	3623.01
231100	Heilongjiang	Heihe	1.60437e+06	5.5133e+06	2017	160.5	5.27048	4888500	3.0236	0.5782	21.1639	26138	14007	7290	4030	2111364	5345	174911	41	2715.11
231200	Heilongjiang	Suihua	1.63516e+06	5.25217e+06	2017	527.6	5.33205	13368400	2.4965	0.2534	34.4262	23450	12831		10613	4178408	5379	617029	157	3025.13
310000	Shanghai	Shanghai	1.53985e+06	3.43889e+06	2017	2418.33	8.14205	329250100	13.6109	0.8771	38.2308	62595.7	27825	115916	67907	75476205	3898971	8741040	7773	51853.6
320100	Jiangsu	Nanjing	1.28533e+06	3.47792e+06	2017	833.5	13.7945	117151000	14.1103	0.8229	40.3087	54538	23133	46960	28100	13540873	672942	2178419	701	15258.6
320200	Jiangsu	Wuxi	1.40568e+06	3.45005e+06	2017	655.3	10.2911	105118000	16.0706	0.76	44.3169	52659	28358	36544	19610	9876625	422110	1536353	788	9073.5
320300	Jiangsu	Xuzhou	1.12862e+06	3.7334e+06	2017	876.35	15.6087	66059484	7.5611	0.6376	67.2923	30987	16697	39764	22900	8273338	215540	1739880	373	5997.42
320400	Jiangsu	Changzhou	1.36347e+06	3.45495e+06	2017	471.73	9.54772	66184200	14.0435	0.718	41.3443	49955	25835	21049	13100	5515534	250894	978778	500	10647.2
320500	Jiangsu	Suzhou	1.46151e+06	3.4422e+06	2017	1068.36	12.2201	173195129	16.2388	0.758	41.9918	58806	29977	56135	30300	17714698	1240275	2995668	2218	15414.6
320600	Jiangsu	Nantong	1.48144e+06	3.5372e+06	2017	730.5	7.97966	77346425	10.5903	0.6603	38.9454	42756	20472	33283	18800	8100804	272407	1529899	631	9884.92
320700	Jiangsu	Lianyungang	1.27049e+06	3.77266e+06	2017	451.84	12.43	26403100	5.8577	0.617	37.6038	30293	15273	16769	11500	3905576	88065	757669	303	8366.58
320800	Jiangsu	Huai' an	1.27379e+06	3.6385e+06	2017	491.4	10.97	33288900	6.7909	0.6125	50.7514	32976	15601	17876	12700	4523140	97407	856931	333	7452.17
320900	Jiangsu	Yancheng	1.3819e+06	3.67219e+06	2017	724.22	12.7891	50826900	7.0216	0.629	41.5738	33115	18711	29767	18200	7482814	250301	1347881	384	5418.75
321000	Jiangsu	Yangzhou	1.33025e+06	3.57662e+06	2017	450.82	9.84837	50649237	11.2559	0.6605	53.4399	38828	19694	16260	10900	5076403	149805	903569	395	10346.1
321100	Jiangsu	Zhenjiang	1.34014e+06	3.49603e+06	2017	318.63	9.28897	40103643	12.5962	0.705	54.877	45386	22724	10859	8100	3866360	126531	717570	348	8327.39
321200	Jiangsu	Taizhou	1.3863e+06	3.56597e+06	2017	465.19	10.2504	47445300	10.2058	0.6493	51.4016	40059	19494	17925	11600	4754870	132911	765702	289	8924.67
321300	Jiangsu	Suqian	1.22702e+06	3.68112e+06	2017	491.46	14.2	26109401	5.3317	0.5853	56.4508	26118	15268	27100	11500	4241181	74948	718379	156	6099.42
330100	Zhejiang	Hangzhou	1.376e+06	3.26091e+06	2017	753.877	12.5	126033600	13.5113	0.768	42.4918	56276	30397	70187	41833	15409156	923236	2792968	2281	21226.3
330200	Zhejiang	Ningbo	1.56693e+06	3.27288e+06	2017	596.931	10.4003	98420600	12.3955	0.724	36.0027	55656	30871	34135	24268	14106049	587880	2146045	817	14144.9
330300	Zhejiang	Wenzhou	1.50225e+06	3.05398e+06	2017	824.547	15.2104	54115700	5.8854	0.697	37.1071	51866	25154	36327	26674	7616108	157623	1791419	1120	13984
330400	Zhejiang	Jiaxing	1.48925e+06	3.35963e+06	2017	356.371	10.9333	43805200	9.451	0.645	40.8462	53057	31436	22044	11392	4947026	202514	1020834	829	11182.6
330500	Zhejiang	Huzhou	1.3997e+06	3.36022e+06	2017	266.141	11.0125	24761300	8.2952	0.62	59.0632	49934	28999	13962	8080	3250181	112968	636727	290	8457.36
330600	Zhejiang	Shaoxing	1.4892e+06	3.25944e+06	2017	446.48	10.8068	50783700	10.1588	0.655	40.7775	54445	30331	21242	15195	4698303	260669	995509	424	9428.3
330700	Zhejiang	Jinhua	1.43484e+06	3.18107e+06	2017	485.52	15.061	38486200	6.9445	0.667	41.2033	50653	23922	26814	16372	5366856	186460	1053388	413	11032.5
330800	Zhejiang	Quzhou	1.31595e+06	3.14299e+06	2017	257.808	13.2556	13312700	6.125	0.557	41.033	39577	20225	11621	6930	3004654	90512	459035	2649	10536.3
330900	Zhejiang	Zhoushan	1.62836e+06	3.32352e+06	2017	97.1491	7.51031	12197800	10.4882	0.679	23.9066	52516	30791	5056	3581	2586044	55548	331707	200	12257.8
331000	Zhejiang	Taizhou	1.5514e+06	3.16026e+06	2017	603.531	12.7967	43882200	7.195	0.622	32.2033	51374	25369	24955	17235	5630966	137217	1226156	827	10265.9
331100	Zhejiang	Lishui	1.4078e+06	3.07307e+06	2017	269.272	14.6835	12509200	5.75	0.597	32.2775	38996	18072	12042	7913	3786403	72667	670110	204	9806.32
340100	Anhui	Hefei	1.1503e+06	3.44138e+06	2017	796.53	20.2819	70030500	8.8456	0.7375	54.9066	37972	18594	42707	20964	9653444	695921	1418002	564	11441.9
340200	Anhui	Wuhu	1.23131e+06	3.3838e+06	2017	369.62	12.7611	29632800	8.0458	0.6505	48.0769	35175	18830	17741	8702	4632994	574155	731657	233	6501.35
340300	Anhui	Bengbu	1.12867e+06	3.59151e+06	2017	337.67	17.0429	15506600	4.6233	0.5531	60.1648	31160	13769	15289	6297	2977139	126849	527459	133	4866
340400	Anhui	Huainan	1.08645e+06	3.51399e+06	2017	348.7	13.23	10601800	3.054	0.6346	61.8764	30404.9	11841	13645	6201	2332828	35440	446697	66	5015.15
340500	Anhui	Maanshan	1.24564e+06	3.43956e+06	2017	230.16	12.7904	17100900	7.4709	0.6789	48.9313	41403	19358	7610	4756	2276986	123050	333407	164	4943.38
340600	Anhui	Huaibei	1.06744e+06	3.65421e+06	2017	222.79	13.43	9240100	4.166	0.6361	66.9011	29578	11611	9241	4524	1527736	15863	252501	93	5268.67
340700	Anhui	Tongling	1.18127e+06	3.34575e+06	2017	160.8	12.752	11221000	6.9935	0.5579	57.4423	33283	13145	6678	3337	1602757	83439	235405	209	4954.11
340800	Anhui	Anqing	1.08511e+06	3.29909e+06	2017	464.29	14.1803	17088300	3.6928	0.4857	56.75	28675	11814	15530	8638	3730026	95817	714367	217	5179.04
341000	Anhui	Huangshan	1.24389e+06	3.24318e+06	2017	138.44	11.7905	6113200	4.4251	0.509	25.2885	30821	14034	6368	3398	1857265	54102	186447	118	5589.54
341100	Anhui	Chuzhou	1.20782e+06	3.53756e+06	2017	407.62	14.1949	16043900	3.9517	0.5189	54.783	28612	11947	13721	6625	3802745	105515	620812	136	5710.91
341200	Anhui	Fuyang	983225	3.55281e+06	2017	809.26	17.5708	15711200	1.9536	0.4175	66.9808	27713	10748	28433	13915	5152125	54318	990501	91	6026.04
341300	Anhui	Suzhou	1.10816e+06	3.67416e+06	2017	565.69	16.5357	14664500	2.6056	0.4156	69.8379	27703	10859	15415	9221	3459208	39433	681240	116	4230.92
341500	Anhui	Lu' an	1.04726e+06	3.41737e+06	2017	480.03	16.3404	11680500	2.4406	0.4541	46.4533	26731	10857	12302	9062	3753587	93232	675479	70	5646.95
341600	Anhui	Bozhou	1.02032e+06	3.61567e+06	2017	516.88	19.3379	11497900	2.2385	0.3977	63.1401	27246	11591	12545	6397	3250253	53655	585197	103	5711.29
341700	Anhui	Chizhou	1.17169e+06	3.27651e+06	2017	144.93	11.9043	6243500	4.3178	0.5367	59.2775	28394	13476	5188	2932	1436093	12792	199971	82	4897.51
341800	Anhui	Xuancheng	1.30548e+06	3.33986e+06	2017	261.38	10.6286	11855600	4.5467	0.5369	49.5604	33547.8	14590	10043	5344	2733264	112055	410386	115	5179.5
350100	Fujian	Fuzhou	1.41006e+06	2.8313e+06	2017	766	18.1047	70855200	9.3047	0.695	25.4396	40972.5	17864.7	30152	20417	9388572	196765	1557755	845	10547.2
350200	Fujian	Xiamen	1.32491e+06	2.6658e+06	2017	401	16.6	43517200	10.9753	0.891	25.5027	50018.8	20459.9	14106	12705	7970976	237386	1231528	673	28052.6
350300	Fujian	Putian	1.39062e+06	2.76139e+06	2017	290	14.9	20246600	6.9936	0.596	26.1154	34489.8	16491.9	10843	5376	2281087	31558	550779	78	8485.9
350400	Fujian	Sanming	1.23028e+06	2.83506e+06	2017	257	15.3	21026400	8.2134	0.5904	25.5962	32261.1	15212.2	10365	5439	2909650	46013	569187	264	7716
350500	Fujian	Quanzhou	1.33145e+06	2.72516e+06	2017	865	14.8	75478300	8.7613	0.6569	25.4093	42695.7	18606.4	25633	15903	6378085	149060	1381903	479	9846
350600	Fujian	Zhangzhou	1.26156e+06	2.62297e+06	2017	510	17.2	35285300	6.9528	0.577	34.239	33359	16675.6	17192	10356	4291903	76713	738449	161	13890.3
350700	Fujian	Nanping	1.28851e+06	2.95934e+06	2017	268	13.8268	16205400	6.0694	0.5579	22.0027	30069.9	14557.6	12211	5382	2836435	31004	501458	216	7632.36
350800	Fujian	Longyan	1.17843e+06	2.71619e+06	2017	264	12.93	21531300	8.1713	0.557	24.0495	33022.2	15697.8	16615	5995	2998149	84419	601554	178	10092.3
350900	Fujian	Ningde	1.42392e+06	2.93739e+06	2017	290	14.2	17562600	6.0665	0.557	25.8049	30502	14721.5	10333	5455	2970803	25757	558140	126	8405.25
360100	Jiangxi	Nanchang	1.06511e+06	3.07947e+06	2017	546.354	13.65	50031900	9.157	0.7332	39.7033	37675	16364	27302	14143	6531223	217331	998001	213	8106.44
360200	Jiangxi	Jingdezhen	1.17633e+06	3.16668e+06	2017	166.49	14.0648	8782000	5.291	0.6595	38.0412	34283	15095	7205	3147	1921282	39606	278696	97	4640.69
360300	Jiangxi	Pingxiang	872510	2.93233e+06	2017	192.5	14.5955	10705000	6.1386	0.6821	46.4341	33120	16598	8025	4433	2249377	54288	328694	139	4585.55
360400	Jiangxi	Jiujiang	1.00231e+06	3.14859e+06	2017	487.328	16.7329	25453000	4.95	0.5377	45.0357	32592	13303	16363	10027	5250146	75892	908971	426	4712.37
360500	Jiangxi	Xinyu	961624	2.9782e+06	2017	118.07	13.1484	11085000	9.4165	0.7001	47.5907	34775	16581	4402	4201	1619707	25604	212330	101	3819.23
360600	Jiangxi	Yingtan	1.17571e+06	3.04452e+06	2017	116.75	12.9047	8008000	6.8833	0.5908	38.8187	31696	14738	5309	2586	1283538	52310	192836	36	4205.42
360700	Jiangxi	Ganzhou	1.02681e+06	2.74567e+06	2017	863.558	13.79	28059000	2.9308	0.4872	45.7692	29567	9717	42064	14048	7763343	184152	1579970	479	6015.05
360800	Jiangxi	Ji' an	968365	2.88116e+06	2017	494.194	13.97	16335000	3.3134	0.4937	51.3407	31936	12543	15044	8028	4332153	86765	866115	316	4658.8
360900	Jiangxi	Yichun	968111	3.03064e+06	2017	555.375	14.3795	20218000	3.6475	0.4811	50.4478	29871	13747	13832	8102	4750473	164296	906585	47	4674.89
361000	Jiangxi	Fuzhou	1.11964e+06	2.95751e+06	2017	403.104	15.2577	13546000	3.3688	0.4822	46.3984	29463	13563	9830	5528	3552632	78134	622552	132	4791.76
361100	Jiangxi	Shangrao	1.20327e+06	3.10988e+06	2017	678.341	13.88	20554000	3.0372	0.5042	42.8599	31853	12174	24271	11101	5503984	59322	1036827	332	5197.33
370100	Shandong	Jinan	1.06974e+06	3.98557e+06	2017	732.12	17.83	71516300	9.82752	0.7053	64.0632	46642	16594	47575	29035	8340600	128982	1433433	1363	9718.22
370200	Shandong	Qingdao	1.32744e+06	4.00029e+06	2017	929.05	14.6992	110241100	11.9215	0.7257	37.2637	47176	19364	53341	30867	14030252	385919	2538189	700	10051.7
370300	Shandong	Zibo	1.14328e+06	3.99158e+06	2017	470.84	11.23	47713600	10.1569	0.7026	65.0577	39410	16953	24022	14452	4460258	97567	966525	270	6035.84
370400	Shandong	Zaozhuang	1.10955e+06	3.79463e+06	2017	392.03	16.6	23036700	5.8798	0.5732	63.2253	29924	14164	18645	9536	2452853	21150	508597	150	4473.12
370500	Shandong	Dongying	1.17522e+06	4.1117e+06	2017	215.46	17.58	38143500	17.7962	0.6775	57.0385	44763	16252	11213	6482	2776552	64341	500649	274	5354.11
370600	Shandong	Yantai	1.37059e+06	4.09733e+06	2017	708.94	11.0963	73435300	10.3771	0.6366	33.8681	41837	18051	31801	18097	7080657	243319	1156582	817	6241.6
370700	Shandong	Weifang	1.23282e+06	3.99689e+06	2017	936.3	17.54	58549200	6.2553	0.5995	58.8434	36286	17434	40685	25432	6783951	197004	1724106	422	4806.28
370800	Shandong	Jining	1.04487e+06	3.8382e+06	2017	837.59	22.839	46367700	5.543	0.5712	56.3874	32420	14845	36430	21605	5696170	72089	1309429	421	4654.82
370900	Shandong	Tai' an	1.06195e+06	3.91237e+06	2017	564.51	14.55	35783900	6.3433	0.6063	57.706	32739	15674	24953	13535	3559560	41736	690131	962	5457.24
371000	Shandong	Weihai	1.47444e+06	4.10086e+06	2017	282.56	9.92314	35129100	12.4463	0.6646	28.3077	42703	18963	14068	8097	3595607	150309	805473	243	5293.89
371100	Shandong	Rizhao	1.25377e+06	3.89004e+06	2017	291.65	16.23	20088800	6.9062	0.5865	46.8874	30790	14540	9637	6200	2322639	41375	484538	106	5473.52
371300	Shandong	Linyi	1.18252e+06	3.84879e+06	2017	1056.34	17.54	43301100	4.1227	0.574	56.7225	33266	12613	39595	21287	5896115	45710	1415646	337	4769.89
371400	Shandong	Dezhou	1.01195e+06	4.04814e+06	2017	579.58	15.4	31416600	5.4222	0.5557	68.4313	24640	13389	17932	13010	3605225	51520	684171	177	4623.49
371500	Shandong	Liaocheng	955522	3.95197e+06	2017	606.43	26.0188	30135500	4.9806	0.5034	72.0989	25231	12415	24156	12797	3806005	18316	786793	381	4724.2
371600	Shandong	Binzhou	1.11092e+06	4.09268e+06	2017	391.23	20.5959	26011400	6.6668	0.5863	66.7967	32919	14907	15718	9695	3302785	96054	604237	109	4521.41
371700	Shandong	Heze	955048	3.80321e+06	2017	873.6	18.6018	28258100	3.2558	0.4905	69.7555	24116	11753	34670	21360	5102594	22065	1003390	141	3650.53
410100	Henan	Zhengzhou	761956	3.72532e+06	2017	988	19.6322	91937800	9.37919	0.7224	70.4451	36050	19974.3	79725	38049	15149533	339602	1759635	770	8323.15
410200	Henan	Kaifeng	857864	3.73129e+06	2017	455	15.474	18875500	4.15028	0.4742	98.772	26864	12125.7	22474	11280	3347353	33187	567787	191	4625.44
410300	Henan	Luoyang	635443	3.67719e+06	2017	682	16.3485	42901900	6.29822	0.5604	73.2967	33273	12510.7	35734	17586	5493532	135537	986725	283	4865.64
410400	Henan	Pingdingshan	728627	3.62819e+06	2017	500	16.1697	19946600	3.99612	0.5237	67.2418	29625	12222.2	21915	11355	3175857	37436	607902	146	3942.29
410500	Henan	Anyang	828230	3.87285e+06	2017	513	15.8667	22498500	4.38461	0.5019	81.3654	30421	13696.8	21548	13263	3165990	43210	695155	131	3670.37
410600	Henan	Hebi	825972	3.8551e+06	2017	162	14.8627	8276500	5.11677	0.5881	63.9588	28520	15326	7893	3845	1224053	16940	195880	66	4059.69
410700	Henan	Xinxiang	811110	3.80158e+06	2017	577	15.2273	23577600	4.09618	0.5195	65.6648	29071	13769.4	26808	14298	3682581	84934	696476	146	4144.9
410800	Henan	Jiaozuo	726932	3.77778e+06	2017	356	14.9332	22801000	6.4173	0.5799	74.456	29220	16217.6	17230	8994	2395444	35776	411955	214	4439.72
410900	Henan	Puyang	910812	3.87334e+06	2017	364	16.5425	15854700	4.36383	0.4372	69.1868	28823	11652.1	14242	7939	2601798	23553	541287	202	4582.84
411000	Henan	Xuchang	789099	3.66474e+06	2017	441	13.8306	26329200	5.99113	0.5106	62.7115	29445	15591.4	18011	9884	2864298	50219	568740	122	4616.94
411100	Henan	Luohe	810471	3.6194e+06	2017	265	12.8896	11650400	4.40863	0.5091	63.294	28859	14141.5	10659	5228	1751000	13233	272150	60	4016.78
411200	Henan	Sanmenxia	551391	3.6795e+06	2017	227	11.2598	14474200	6.3977	0.5469	60.9533	27562	13084.4	10942	5297	2125526	28723	424189	154	3491.53
411300	Henan	Nanyang	668948	3.53851e+06	2017	1005	11.5616	33453000	3.32553	0.4467	56.9478	29128	12718.4	33636	17993	5840598	83424	1218277	188	3578.84
411400	Henan	Shangqiu	966135	3.7066e+06	2017	730	16.2384	21955500	3.01167	0.417	62.0907	27595	10517.4	24336	14756	4630766	54374	853929	100	3789.36
411500	Henan	Xinyang	917482	3.45136e+06	2017	645	15.0478	21945100	3.4025	0.4608	53.75	26061	11663	24487	9940	4460438	22204	1009016	111	3906.01
411600	Henan	Zhoukou	898571	3.63519e+06	2017	876	15.9423	24597000	2.79783	0.4123	60.6758	24313	10170.2	27661	16413	5133367	33729	1016845	98	3296.38
411700	Henan	Zhumadian	840913	3.53927e+06	2017	700	14.166	21750400	3.1102	0.4152	58.1758	26340	10868.7	24380	12896	4772273	56795	925915	84	3719.72
420100	Hubei	Wuhan	882753	3.28314e+06	2017	1089.29	15.7944	134103400	12.3831	0.8004	51.4615	43405	20887	78447	36266	17282839	1129906	2679919	827	15417.9
420200	Hubei	Huangshi	954969	3.21168e+06	2017	247.05	15.9993	14794000	5.9943	0.6289	54.5742	32535	13972	12094	6070	2242733	31241	384682	150	5621.42
420300	Hubei	Shiyan	503343	3.46148e+06	2017	413.56	15.0306	16323200	4.782	0.551	40.7912	28518	9373	18245	9469	3413531	42705	548306	148	5251.58
420500	Hubei	Yichang	579304	3.27334e+06	2017	565.4	9.48788	38571700	9.3331	0.5986	57.3681	32316	15253	21309	10919	4938294	143600	695194	322	5606.16
420600	Hubei	Xiangfan	645575	3.41123e+06	2017	290.15	13.2551	40649000	7.199	0.597	65.8901	31316	16005	24194	13934	6419853	229986	859093	229	7593.83
420700	Hubei	Ezhou	924925	3.254e+06	2017	491.5	13.5623	9059200	8.4452	0.6541	55.3929	29399	16168	4486	2236	1163740	43349	169736	45	4433.75
420800	Hubei	Jingmen	715389	3.31911e+06	2017	290.15	12.408	16641700	5.7357	0.5791	54.3681	31317	17167	12303	7297	2676177	63122	353085	115	4003.58
420900	Hubei	Xiaogan	834013	3.33447e+06	2017	491.5	12.6482	17422300	3.5486	0.4537	48.9863	30264	14744	14866	8781	3612973	105530	597025	124	5176.92
421000	Hubei	Jingzhou	721080	3.19883e+06	2017	564.17	12.8267	19221800	3.3902	0.5471	55.5769	29973	15962	20440	12639	4056447	96425	667306	124	6043.5
421100	Hubei	Huanggang	975848	3.30273e+06	2017	634.1	13.64	19218500	3.0356	0.4592	48.4341	26884	12116	20700	13400	4544837	83742	943026	256	4279
421200	Hubei	Xianning	877333	3.16999e+06	2017	253.51	18.5036	12348600	4.8798	0.525	46.456	28053	13925	9632	6743	2271124	38180	366423	114	3016
421300	Hubei	Suizhou	784735	3.4104e+06	2017	221.05	15.5452	9357200	4.2414	0.5082	50.0687	26959	15268	7156	4268	1529807	15033	246293	36	4025
430100	Hunan	Changsha	792599	3.00579e+06	2017	791.81	16.8156	102101300	13.1207	0.7759	51.4918	46948.3	27359.9	58899	29265	11826043	293220	1772617	965	7280.43
430200	Hunan	Zhuzhou	838681	2.88536e+06	2017	402.15	12.5708	25300100	6.2953	0.6567	50.3544	39786.6	18339.8	25998	10620	4470811	120030	544617	216	4696.88
430300	Hunan	Xiangtan	743516	2.94625e+06	2017	285.24	12.3497	20052500	7.0481	0.62	49.794	34167.3	17885	14909	7526	2811352	70020	365851	114	4633.89
430400	Hunan	Hengyang	748716	2.84183e+06	2017	720.53	11.1569	29215200	4.0321	0.5246	47.8736	31300.1	16851	28774	17760	5304298	32402	910032	205	3974.22
430500	Hunan	Shaoyang	579894	2.84372e+06	2017	737.54	11.8481	16275300	2.2148	0.4589	51.9313	25029.2	10756.3	26638	12799	5107924	17343	838538	234	3470.56
430600	Hunan	Yueyang	794808	3.09991e+06	2017	521.2	12.91	31737000	5.47	0.5721	47.6758	30009.3	14265	21880	15306	4890629	54559	650021	122	4817.69
430700	Hunan	Changde	626340	3.11366e+06	2017	584.48	11.64	30998500	5.3038	0.5163	49.7885	28735.3	13846.7	21533	15367	4904950	54747	685855	170	4785.72
430800	Hunan	Zhangjiajie	530317	3.11844e+06	2017	150.7	11.5441	5424000	3.5442	0.4802	38.4286	22944.1	8692.38	6293	3207	1523548	6401	207888	77	4039.14
430900	Hunan	Yiyang	673003	3.03561e+06	2017	439.2	11.3623	16102200	3.6494	0.5012	41.5385	26933.6	14556	17648	10996	3345714	25538	552898	122	3683.89
431000	Hunan	Chenzhou	812995	2.73766e+06	2017	473.16	16.4956	21781900	4.6134	0.538	36.294	30005.3	13828.7	22673	11028	3976419	43617	716862	144	3737.33
431100	Hunan	Yongzhou	673040	2.72252e+06	2017	547.97	11.4067	16526500	3.0199	0.4825	43.511	26190.3	12737.8	25998	12477	4318785	42140	764935	180	3491.71
431200	Hunan	Huaihua	497167	2.90972e+06	2017	496	12.5155	14012800	2.8366	0.4615	37.8626	24498	8830.53	23556	11607	4100397	43841	699040	115	3643.57
431300	Hunan	Loudi	647039	2.94022e+06	2017	391.76	13.1153	14118100	3.6145	0.4731	38.0989	25634.3	10530	17707	9548	2778358	11932	493858	105	3739.44
440100	Guangdong	Guangzhou	876251	2.46917e+06	2017	1449.84	22.73	215031500	15.0678	0.7693	34.0549	55400.5	23483.9	81747	49747	21860130	1712569	4043335	2614	17684.8
440200	Guangdong	Shaoguan	886453	2.63329e+06	2017	297.92	15.6	12452600	4.1961	0.5549	37.2308	28305.9	14107.6	12546	5079	3109078	59884	511799	195	5042.07
440300	Guangdong	Shenzhen	943801	2.39859e+06	2017	1252.83	25.45	224900600	18.3544	0.9974	27.1566	52938		39899	33299	45938003	3518252	5090971	4075	48622.1
440400	Guangdong	Zhuhai	868867	2.33855e+06	2017	176.54	12.25	26751800	15.5502	0.8937	28.6777	46826.4	23496.4	8335	6427	4938852	453039	742206	170	20971.6
440500	Guangdong	Shantou	1.18807e+06	2.49924e+06	2017	560.82	14.74	23509700	4.2029	0.7039	27.8681	27175.1	14904.7	15343	9741	3316327	49200	789092	447	9335.04
440600	Guangdong	Foshan	818723	2.42662e+06	2017	765.67	12.85	93985300	12.4324	0.9496	38.9038	46848.5	26389.6	32646	18134	7749551	462621	1402545	567	11375.3
440700	Guangdong	Jiangmen	796607	2.34494e+06	2017	456.17	15.68	26902500	5.9089	0.6581	36.2198	32477.8	16473.3	16605	9859	3332625	110216	732484	446	7234.83
440800	Guangdong	Zhanjiang	543369	2.19846e+06	2017	730.5	17.15	28068800	3.8508	0.4209	28.2005	27119.3	14484	25338	12810	4427021	38479	968904	163	7092.03
440900	Guangdong	Maoming	620065	2.30354e+06	2017	620.41	14.89	29040700	4.7116	0.419	28.5659	25315.4	15695.2	20383	13362	3819209	16932	1161653	444	6048.98
441200	Guangdong	Zhaoqing	738489	2.47915e+06	2017	411.54	13.41	21100100	5.1464	0.4678	38.9038	28276.1	16430.5	12678	7620	2711538	58617	584554	251	5953.81
441300	Guangdong	Huizhou	976051	2.46661e+06	2017	477.7	15.21	38305800	8.0205	0.6955	28.6813	36608.3	19284.3	15550	12582	5540130	258472	1068551	231	9959.26
441400	Guangdong	Meizhou	1.12587e+06	2.58865e+06	2017	437.43	13.74	10754300	2.4623	0.4591	28.5879	25694.6	14088.5	11811	9548	3951746	61918	787524	326	5578.34
441500	Guangdong	Shanwei	1.08444e+06	2.45235e+06	2017	297.76	16.8956	8509100	2.8628	0.5506	26.7995	24085.5	13501.3	6339	5153	2225992	45660	408397	31	5386.69
441600	Guangdong	Heyuan	1.01412e+06	2.55915e+06	2017	309.11	18.967	9461600	3.0659	0.4394	29.739	23779.6	13300.8	7922	5742	2828024	43028	584167	172	4959.94
441700	Guangdong	Yangjiang	705325	2.31167e+06	2017	254.29	15.12	13114500	5.172	0.5161	32.3407	27568.1	15341.7	10119	5201	1931517	19151	334602	104	5265.82
441800	Guangdong	Qingyuan	800298	2.56992e+06	2017	386	16.01	14693400	3.8135	0.507	35.4368	27610	14026.8	11005	7493	3046250	40026	684717	189	6398.5
441900	Guangdong	Dongguan	915172	2.42697e+06	2017	834.25	22.22	75820900	9.1329	0.8986	36.2582	46739.1	29078.3	29046	17506	6676462	339579	1475796	1049	17271.3
442000	Guangdong	Zhongshan	868477	2.37711e+06	2017	326	14.37	34303100	10.5711	0.8828	32.2912	45295.3	30012.4	15140	8115	4552818	440982	665350	230	10852
445100	Guangdong	Chaozhou	1.20139e+06	2.55216e+06	2017	265.08	14.24	10127600	3.8241	0.645	29.3846	22695	13672.9	4930	4600	1428209	14397	357321	108	5764.59
445200	Guangdong	Yeyang	1.14042e+06	2.4943e+06	2017	608.6	15.53	19878900	3.2642	0.5108	33.2912	24099.7	13206.7	12871	10172	2847037	19020	663597	120	5336.52
445300	Guangdong	Yunfu	701804	2.39695e+06	2017	250.54	16.14	8035600	3.2232	0.412	35.6758	23446	14124.4	6695	4397	1814852	35911	373644	89	4784.79
450100	Guangxi	Nanning	357094	2.40568e+06	2017	715.33	15.2	41188293	5.7948	0.6135	34.3187	33217	12515	35623	23412	6463707	64433	1173869	702	7700.35
450200	Guangxi	Liuzhou	441464	2.61775e+06	2017	400	16.8156	27556424	6.9249	0.6401	43.6648	32661	12151	17890	10330	3745641	41332	707633	251	7125.03
450300	Guangxi	Guilin	554132	2.66861e+06	2017	505.75	17.05	20451807	4.0632	0.4891	40.9753	32534	13345	15738	11614	4340692	25574	772764	452	5409.76
450400	Guangxi	Wuzhou	614528	2.46459e+06	2017	303.74	14.26	13381050	4.4193	0.5165	40.478	29359	11085	9988	5945	2422995	11509	497093	111	3999.88
450500	Guangxi	Beihai	453207	2.25779e+06	2017	166.33	14.5	12298420	7.4378	0.5772	28.522	31912	12749	5793	3514	1576537	34004	287354	67	5515.23
450600	Guangxi	Fangchenggang	312969	2.2752e+06	2017	94.02	14.62	7416175	7.9351	0.5737	29.7665	32079	13373	2635	2042	1204667	3331	166092	45	4041.23
450700	Guangxi	Qinzhou	418688	2.31193e+06	2017	328	15.73	13098171	4.016	0.3895	34.8159	31415	11801	8632	5316	2052811	9904	498434	331	3544.33
450800	Guangxi	Guigang	513698	2.44004e+06	2017	437.54	15.26	10821841	2.4857	0.4901	40.522	28806	12544	10408	6589	2339256	3200	528765	123	5515.42
450900	Guangxi	Yulin	537464	2.34573e+06	2017	581.08	15.91	16995423	2.9387	0.4819	37.7005	32159	13597	15348	9116	3507082	21540	873515	194	4237.47
451000	Guangxi	Baise	131676	2.50271e+06	2017	364.65	14.27	13617614	3.7479	0.363	41.6209	29126	10171	11026	6382	3797133	32499	700788	189	3596.7
451100	Guangxi	Hezhou	646335	2.56383e+06	2017	205.67	15.53	5488255	2.6802	0.4519	41.3764	28899	10498	5197	3449	1799863	11099	320918	76	3741.48
451200	Guangxi	Hechi	287995	2.57855e+06	2017	352.35	14.65	7346124	2.0921	0.3707	32.6291	25647	8260	11679	6286	3290491	12191	610975	124	3645.8
451300	Guangxi	Laibin	450906	2.49738e+06	2017	221.86	15.19	6636929	3.0037	0.4376	47.5275	31047	10674	6046	3772	1781765	2532	311471	80	2659.91
451400	Guangxi	Chongzuo	235811	2.34118e+06	2017	208.68	16.8352	9076193	4.3678	0.3828	31.4973	28813	10860	5076	3374	2215306	11033	344970	81	3408.18
460100	Hainan	Haikou	577955	2.06233e+06	2017	227.21	13.37	13905779	6.1589	0.7821	19.0632	33320	13763	12860	12417	1983183	10528	315243	49	11695.7
460200	Hainan	Sanya	478104	1.90126e+06	2017	76.42	18.3759	5298048	6.978	0.7491	14.3984	33638	14570	2361	2219	1300212	27590	200353	84	23410.4
500000	Chongqing	Chongqing	272757	3.18179e+06	2017	3075.16	12.1487	195002700	6.5538	0.641	43.3407	32495	12637.9	150500	68549	43362800	593077	6263003	1672	8973.25
510100	Sichuan	Chengdu	-101190	3.24556e+06	2017	1604.5	14.975	138893900	8.6911	0.7185	52.2445	38917.6	20298.5	127445	58159	17566621	532565	2505824	1998	8596.62
510300	Sichuan	Zigong	-30421	3.09173e+06	2017	290.1	10.1976	13120700	4.6182	0.5092	67.3929	31015.8	14379.6	15197	4531	2229037	19106	363630	44	4888.94
510400	Sichuan	Panzhihua	-323466	2.81997e+06	2017	123.6	10.5595	11442500	9.2584	0.6599	33.1044	35620.5	15336.2	9005	3966	1370352	13573	249453	99	4334.16
510500	Sichuan	Luzhou	64773.3	2.997e+06	2017	431.7	15.143	15962100	3.702	0.4895	50.783	31449.4	13670.1	20052	9237	3689580	31324	693513	111	4652.98
510600	Sichuan	Deyang	-52990.1	3.29871e+06	2017	353.2	10.3481	19605500	5.5607	0.5098	51.1429	31608.8	15207	15571	8953	2401735	21105	362272	383	3890.4
510700	Sichuan	Mianyang	-27371.4	3.37928e+06	2017	483.6	9.54459	20747500	4.3015	0.5101	47.8214	31822	14752	23645	11738	3650643	61324	610450	208	4630.93
510800	Sichuan	Guangyuan	72603.5	3.42624e+06	2017	266	11.0577	7321200	2.7653	0.4398	21.4615	28132.3	10801.2	15312	5886	2507023	9827	411449	122	4067.71
510900	Sichuan	Suining	44637.4	3.24262e+06	2017	323.6	11.5558	11380600	3.4835	0.4852	39.1868	29308.1	13578.7	13655	6546	2305561	9493	390078	92	4199.14
511000	Sichuan	Neijiang	-8446.26	3.13136e+06	2017	375.4	10.9481	13320900	3.5521	0.479	47.4121	30392.7	13639.7	16080	5507	2175124	16910	395664	70	4205.63
511100	Sichuan	Leshan	-137616	3.0847e+06	2017	327.2	10.9596	15077900	4.613	0.5017	52.1593	31069.8	13922.3	16111	7537	2820171	19528	421791	128	4741.21
511300	Sichuan	Nanchong	113125	3.30657e+06	2017	641.8	9.19043	18278300	2.8516	0.4647	44.3654	28333	12389.5	29686	13077	4603999	14205	813787	180	4492.68
511400	Sichuan	Meishan	-118572	3.16457e+06	2017	297.5	11.2797	11833500	3.9605	0.4477	46.7088	31130.2	15202.8	12663	6163	2256815	11483	408084	50	5501.87
511500	Sichuan	Yibin	-35247.5	3.01184e+06	2017	453	10.4966	18472300	4.0868	0.4812	55.956	30831.7	14063.4	24117	9022	3705395	29251	728467	133	4681.64
511600	Sichuan	Guang' an	157792	3.22081e+06	2017	325	12.2021	11737900	3.6034	0.4024	35.7253	30616.4	13655	12566	3952	2649741	6111	589075	208	3985.26
511700	Sichuan	Dazhou	247736	3.32823e+06	2017	569	8.92372	15839400	2.8066	0.4392	48.2088	28383.5	12842.9	28848	6937	3891551	16289	794989	141	4749.83
511800	Sichuan	Yaan	-223072	3.1642e+06	2017	153.8	10.17	6027700	3.9172	0.4535	48.4176	29731.6	12145	10460	3941	1373913	15878	181412	80	4662.93
511900	Sichuan	Bazhong	189609	3.40022e+06	2017	331.7	10.3751	6014400	1.8148	0.4054	31.0962	28285.8	10946	12019	6607	2814826	7103	496988	116	3500.94
512000	Sichuan	Ziyang	11030.3	3.18293e+06	2017	255.3	10.9732	10222100	4.0137	0.4134	32.2995	30867	14670.5	10984	5145	1803147	11894	339384	50	3967.22
520100	Guizhou	Guiyang	168690	2.81995e+06	2017	480.2	11.76	35379600	7.4493	0.748	31.1319	32186	14264	31366	16858	5824776	166542	1047672	473	6518.61
520200	Guizhou	Liupanshui	-10936.1	2.73988e+06	2017	292.41	14	14617100	5.0136	0.3913	38.6923	27893	9069	12563	5106	2922737	61466	668900	70	3355.11
520300	Guizhou	Zunyi	203005	2.96867e+06	2017	624.83	14.1	27485900	4.406	0.5225	32.1813	29617	11130	36986	14432	6368074	77914	1272677	219	3542.05
520400	Guizhou	Anshun	94745.7	2.72479e+06	2017	234.44	14.1	8024600	3.4345	0.3944	29.2692	27224	8956	9725	3743	2558917	26357	476345	56	5092
520500	Guizhou	Bijie	21059.3	2.84393e+06	2017	665.97	14.48	18416100	2.769	0.4345	31.9231	27300	8473	35143	11505	5277456	106618	1297855	124	4171
520600	Guizhou	Tongren	345686	2.95071e+06	2017	315.69	16.431	9698600	3.0801	0.48	22.9863	26900	8425	12220	6432	3999710	58334	919998	305	3506
530100	Yunnan	Kunming	-213788	2.65903e+06	2017	678.3	14.879	48576400	7.1906	0.7205	26.5632	39788	13698	53072	27317	7759012	168930	1181689	396	9092.5
530300	Yunnan	Qujing	-106228	2.69231e+06	2017	612.2	12.49	19411200	3.1806	0.4728	27.511	31932	11345	24113	9345	4425430	27744	1146960	295	3885.5
530400	Yunnan	Yuxi	-285236	2.52284e+06	2017	238.1	15.4198	14151400	5.951	0.5071	22.044	34880	13057	11119	5889	2621228	57963	483273	142	6406.25
530500	Yunnan	Baoshan	-608305	2.62986e+06	2017	261.4	15.0531	6789500	2.6058	0.3568	23.8049	30164	10321	8912	4360	2380304	8396	441137	99	5778.17
530600	Yunnan	Zhaotong	-97988.7	2.90957e+06	2017	553.7	29.8283	8324500	1.5119	0.3338	30.5785	25560	8675	24506	7676	4164233	9494	999357	93	4616
530700	Yunnan	Lijiang	-441897	2.83951e+06	2017	129	16.3562	3394800	2.6368	0.3926	13.9835	30403	9520	4452	2085	1607959	10116	270472	61	5214.83
530800	Yunnan	Puer	-440749	2.42312e+06	2017	262.7	16.7175	6245900	2.3821	0.4231	27.7225	26853	9484	8600	4215	2717839	15395	478032	101	4724
530900	Yunnan	Lincang	-543885	2.5113e+06	2017	252.6	18.3551	6040600	2.3942	0.4075	23.6731	25056	9814	8192	3315	2429495	6170	432609	73
540100	Tibet	Lasa	-1.3213e+06	3.26854e+06	2017	68.83	18.4	4792600	6.64568	0.309	18.3846	32408	12994	3519	2552	2574658	32940	434622	40	8497.42
610100	Shaanxi	Xi' an	343606	3.64059e+06	2017	961.67	14.6707	74718900	7.8368	0.7342	72.3049	35837	12190	58219	30820	10450925	452846	1338949	1234	8117.74
610200	Shaanxi	Tongchuan	360482	3.76421e+06	2017	83.34	10.8143	3484300	4.1465	0.6463	50.9093	27707	8507	5531	2505	1169875	7828	211113	82	3174.26
610300	Shaanxi	Baoji	198796	3.66678e+06	2017	378.1	11.7781	21916100	5.801	0.5204	56.7253	29402	10921	20029	9858	3045755	42777	598546	176	3796.02
610400	Shaanxi	Xianyang	304809	3.71559e+06	2017	437.6	10.4113	22925100	5.2445	0.5026	78.4093	30874	9985	23217	10820	3465492	29145	656749	174	4178.9
610500	Shaanxi	Weinan	434923	3.73967e+06	2017	538.29	10.1241	16506300	3.0697	0.4579	68.4341	28757	10655	20433	9605	4076514	28062	783674	130	3291.61
610600	Shaanxi	Yan'an	379932	3.90528e+06	2017	226.31	13.1898	13125900	5.8132	0.5926	39.8159	29849	9878	10152	5266	3532777	21197	532299	108	3587.42
610700	Shaanxi	Hanzhong	193082	3.5214e+06	2017	344.93	12.2774	13333000	3.8671	0.4714	49.3462	28010	9231	17488	6990	3116956	18202	602428	96	3344.14
610800	Shaanxi	Yulin	392577	4.08693e+06	2017	340.33	12.15	33612900	9.9076	0.577	34.2308	28954	11031	16359	7390	5551430	60697	1016366	103	5204.19
610900	Shaanxi	Ankang	362186	3.48875e+06	2017	266.1	13.4997	9746600	3.6662	0.4678	37.8462	23073	8688	10358	8577	2744518	12862	605572	734	3713.94
611000	Shaanxi	Shangluo	446737	3.59315e+06	2017	238.13	14.5278	7570600	3.1856	0.4515	34.9808	21678	8322	11765	4362	2109800	7257	381520	70	3005.52
620100	Gansu	Lanzhou	-118384	3.88812e+06	2017	372.96	14.3854	2.5008e+07	6.72693	0.8102	47.4973	32331	11305.1	25382	13692	4293614	67851	803250	111	6965.16
620200	Gansu	Jiayuguan	-571064	4.30009e+06	2017	24.98	13.6708	2.09872e+06	8.4677	0.9343	22.3324	36491	17795.7	1668	864	277274	973	41249	21	3260.07
620300	Gansu	Jinchang	-253221	4.12651e+06	2017	46.92	12.0413	2.21494e+06	4.71765	0.701	27.9423	34672	13291.4	2442	1385	596972	1802	80287	72	3358.43
620400	Gansu	Baiyin	-32873.6	3.91694e+06	2017	172.93	15.3181	4.50521e+06	2.61497	0.4932	36.6813	27465	8263.4	7734	3341	1601737	7686	295842	84	4339.87
[truncated: 1,169 more rows]
